# Supplementary material for: Spatial ecology of the invasive Asian common toad in Madagascar and its implications for invasion dynamics
Source: Sci Rep. 2023 Mar 2;13:3526. doi: 10.1038/s41598-023-29467-2 (PMC9981762; doi:10.1038/s41598-023-29467-2)
Supplement: Supplementary file 2 — Supplementary Table S1. [file 41598_2023_29467_MOESM2_ESM.xlsx]

## Sheet: Sheet 1
	id	locality	sex	easting	northing	dist.intro	st.rt$datetime	ed$datetime	Ist.mov	n.obs	n.nonzero.mov	SVL	TBL	HW	RUL	WEIGHT	RI	time.tracking	avg.time.btw.obs	median.time.btw.obs	sd.time.btw.obs	min.time.btw.obs	max.time.btw.obs	max.dist	NET_displacement	TOT_displacement	STRAIGHTNESS	avg.dist.btw.obs	median.dist.btw.obs	sd.dist.btw.obs	min.dist.btw.obs	max.dist.btw.obs	avg.dist.Ifix	median.dist.Ifix	sd.dist.Ifix	min.dist.Ifix	max.dist.Ifix	slope.mean	east.mean	north.mean	barren.mean	grass.mean	scrub.mean	forest.mean	road.dens.mean	distwat.mean	diff.distwat	rain.wet	temp.avg
DM001	F001	ambodisaina	F	326682	7992945	5422.67	2018-10-25 19:30:00	2018-10-28 16:44:00	1	4	2	97.4	33.5	33	25	78.58	0.0451915	69.2333	24.5	26	5.44671	17	29	17.2147	17.1172	17.1172	1	5.70575	0	9.88264	0	17.1172	13.6548	12.53	2.24971	12.53	17.0294	1.12354	-0.504646	-0.731003	1	0	0	0	0	141.667	-13	12.1429	22.6818
DM002	F002	ambodisaina	F	326635	7993015	5471.63	2018-10-27 11:22:00	2018-10-30 12:00:00	1	4	1	91.3	31.9	31.3	23.5	57.1	-0.0849026	72.6333	23.25	22	4.272	20	29	0	0	0	0	0	0	0	0	0	9.48683	9.48683	0	9.48683	9.48683	1.60105	-0.99926	-0.0384694	1	0	0	0	0	62	0	19	23.284
DM003	F004	ambodisaina	F	326650	7992944	5410.36	2018-11-06 16:57:00	2018-11-09 17:10:00	1	5	1	80.5	30.6	29.9	24	49.45	0.139579	72.2167	19.6	23	10.2127	2	27	0	0	0	0	0	0	0	0	0	28.3019	28.3019	0	28.3019	28.3019	0.71616	-0.801153	-0.59846	1	0	0	0	0	69	0	#NUM!	25.2293
DM004	F005	ambodisaina	F	326715	7992946	5435.51	2018-11-06 16:51:00	2018-11-10 17:03:00	1	5	1	83.6	32.1	32.2	26.3	45.78	-0.0480866	96.2	24.4	24	1.14018	23	26	0	0	0	0	0	0	0	0	0	24.8395	24.8395	0	24.8395	24.8395	3.57633	-0.801153	-0.59846	1	0	0	0	0	149	0	#NUM!	25.352
DM005	M001	ambodisaina	F	326836	7992774	5322.11	2018-11-06 18:00:00	2018-11-10 16:14:00	1	5	5	83.7	30.4	28.6	24.5	54.37	0.120381	94.2333	24.2	24	1.64317	23	27	45.5353	0	127.498	0	31.8746	31.8746	15.514	18.4391	45.31	26.2085	30.0666	5.35198	19.2094	30.0666	1.59586	0.855145	-0.504594	1	0	0	0	1.21843	137	0	#NUM!	25.35
DM006	105	route_vohitrambato	M	322924	7996689	8992.28	2018-11-30 17:15:00	2018-12-05 18:20:00	1	3	3	73.8	28	25.7	22.6	31.71	-0.0505152	121.083	49	26	41.5812	24	97	8.98546	0	17.8885	0	8.94427	8.94427	0	8.94427	8.94427	53.0246	55.9732	5.10708	47.1275	55.9732	4.04469	0.0883687	-0.996088	0.5	0.5	0	0	13.9131	8	0	14.5882	25.9182
DM007	471a	ambodisaina	F	326882	7992921	5475.37	2018-11-07 16:22:00	2018-11-10 17:51:00	1	5	4	93	33.5	33.5	26.5	60.2	-0.0860092	73.4833	19.8	25	9.09395	4	25	12.0784	9.05539	22.6378	0.400011	5.65946	5.61803	5.4124	0	11.4018	45.8923	46.8402	2.97927	41.1825	49.2443	1.51893	-0.930095	0.367319	1	0	0	0	16.2458	190	0	#NUM!	25.39
DM008	30	ambodisaina	F	326721	7992717	5225.09	2018-11-19 16:11:00	2018-11-24 16:11:00	1	6	4	84.4	30.6	30	23.9	56.54	0.135151	120	32.1667	25	20.1238	20	73	24.1389	18.0278	30.4142	0.592741	6.08284	1.41421	10.2225	0	24	15.8081	21.5	11.3457	1.41421	25.02	2.07468	-0.321739	0.780206	1	0	0	0	2.35327	40.8	-14	19.5714	25.5732
DM009	32	ambodisaina	F	326850	7992770	5323.97	2018-11-19 16:04:00	2018-11-24 16:02:00	1	5	3	80.9	31.7	30.1	22.5	44.6	0.0218489	119.967	38.6	25	21.594	24	73	14.244	5	23.4322	0.213381	5.85805	4.60977	7.06477	0	14.2127	20.3556	21.0238	4.47883	13.1529	25.5539	2.07157	0.740224	-0.338889	1	0	0	0	0	112.5	-2	19.5714	25.5732
DM010	153	route_vohitrambato	M	322523	7997381	9754.29	2019-02-05 17:12:00	2019-02-09 18:10:00	1	2	2	78	28.3	27.3	23.3	33.38	-0.161126	96.9667	109.5	109.5	17.6777	97	122	17.8394	17.8045	17.8045		17.8045	17.8045		17.8045	17.8045	16.1114	16.1114	4.67415	12.8062	19.4165	5.75474	0.85032	0.526267	0	0	0.75	0.25	0	65	16	11.72	26.8814
DM011	168	route_vohitrambato	M	324624	7993640	5759.17	2018-12-10 17:57:00	2018-12-12 16:34:00	1	3	2	71.2	26.2	25.6	22.1	27.41	-0.0913075	46.6167	40.6667	25	29.7714	22	75	44.1706	44.1814	44.1814	1	22.0907	22.0907	31.241	0	44.1814	118.057	111.4	11.5294	111.4	131.37	5.3842	-0.0146335	-0.0270692	0	0	1	0	10.242	31.5	-43	12.5	26.6447
DM012	267	Invasion front	M	315503	7978989	12822.2	2019-02-18 17:16:00	2019-02-26 18:06:00	1	3	3	66.1	23.3	23.8	20.7	21.95	-0.0960005	192.833	105	122	49.7293	49	144	23.4137	23.3452	23.3459	0.99997	11.673	11.673	14.5081	1.41421	21.9317	15.0534	15	1.04545	14.0357	16.1245	12.8491	-0.322262	0.189799	0	0.5	0.5	0	0.579507	0	0	14.2381	27.1934
DM013	33	ambodisaina	F	326891	7992865	5427.44	2018-11-19 15:40:00	2018-11-24 15:44:00	1	5	3	94	32.6	32.5	25.1	68.74	0.0153588	120.067	38.6	25	21.594	24	73	65.5337	65.521	78.0714	0.839245	19.5178	7.5	29.8843	0	63.0714	43.0571	27.313	33.3108	14.8661	79.1202	1.61578	0.535525	-0.590697	1	0	0	0	9.62684	168.5	63	19.5714	25.5732
DM014	277	route_vohitrambato	M	322908	7996735	9040.57	2018-12-21 16:42:00	2018-12-26 17:00:00	1	3	1	63.8	25.6	24	21.3	23.16	0.0612733	120.3	48.6667	26	41.8848	23	97	0	0	0	0	0	0	0	0	0	4.12311	4.12311	0	4.12311	4.12311	4.04469	0.0883687	-0.996088	0.5	0.5	0	0	13.9131	8	0	32.2	27.0456
DM015	q7.4	ambodisaina	F	326890	7992829	5394.01	2018-12-04 17:27:00	2018-12-13 19:31:00	1	4	4	82.9	30.1	30.5	22.6	44.12	-0.0604203	218.067	79.25	61	71.112	23	172	10.6557	10.6301	24.6301	0.431591	8.21005	7	2.09587	7	10.6301	4.97041	3.64269	3.00999	3.16228	9.43398	2.41726	0.251934	-0.086042	1	0	0	0	0	115.333	27	11.4286	26.4204
DM016	112	ambodisaina	F	326894	7992864	5427.71	2018-12-06 16:27:00	2018-12-11 17:46:00	1	4	4	94.6	33.3	32.9	28	89.23	0.25763	121.317	36.75	36.5	14.7958	23	51	18.9944	19	53.7403	0.353552	17.9134	18.0278	0.404329	17.4642	18.2483	9.14985	9.02769	0.611333	8.544	10	2.06442	-0.520933	0.0321394	1	0	0	0	5.46171	125.667	19	2	26.4723
DM017	q6.1	ambodisaina	F	326838	7992765	5314.63	2018-12-06 16:35:00	2018-12-11 17:33:00	1	3	2	74.8	27.3	26.9	21.9	40.19	0.147094	120.967	49	49	23	26	72	18.9441	18.868	18.868	1	9.43398	9.43398	13.3417	0	18.868	30.7206	33.541	4.88505	25.0799	33.541	2.056	0.741861	-0.00362065	1	0	0	0	0	106.5	13	2	26.4723
DM018	110	ambodisaina	F	326712	7992664	5172.65	2018-12-08 18:28:00	2018-12-11 17:23:00	1	3	3	67.9	27.2	26.7	21.4	31.72	0.193575	70.9167	48.6667	49	26.5016	22	75	6.4168	4.24264	8.63919	0.491092	4.3196	4.3196	2.94655	2.23607	6.40312	17.6833	16.9706	3.23303	14.8661	21.2132	2.72514	0.844124	-0.536148	0.25	0.25	0.5	0	0.538423	12	0	2	26.4619
DM019	286	ambodisaina	M	326970	7992839	5435.51	2018-12-21 18:28:00	2018-12-26 17:00:00	1	3	1	75.8	30	27.6	23.9	39.59	0.0931982	118.533	48.6667	27	41.0406	23	96	0	0	0	0	0	0	0	0	0	1.41421	1.41421	0	1.41421	1.41421	1.13226	0.763384	-0.645945	1	0	0	0	0	51	0	32.2	27.0456
DM020	287	ambodisaina	M	327040	7992891	5511.81	2018-12-21 18:10:00	2018-12-26 16:54:00	1	3	2	79.3	29.2	27.2	23.3	42.09	0.0223675	118.733	48.6667	27	40.1539	24	95	11.7638	11.7047	11.7047	1	5.85235	5.85235	8.27647	0	11.7047	9.56813	10.8167	2.16252	7.07107	10.8167	2.95035	0.514694	-0.857374	0.25	0	0	0	0	0	-1	32.2	27.0456
DM021	288	ambodisaina	M	327037	7992893	5512.38	2018-12-21 18:12:00	2018-12-26 16:50:00	1	3	3	78.9	29.9	26.7	24	46.23	0.130981	118.633	48.6667	27	40.1539	24	95	10.2545	0	20.3961	0	10.198	10.198	0	10.198	10.198	10.4683	7.07107	5.88413	7.07107	17.2627	1.60105	0.990426	0.138043	1	0	0	0	0	1	0	32.2	27.0456
DM022	289	ambodisaina	M	327059	7992912	5538.83	2018-12-21 18:19:00	2018-12-26 16:41:00	1	3	3	75	29.4	26.5	23.4	32.4	-0.0761781	118.367	48.6667	27	40.1539	24	95	15.5255	15.5242	17.4676	0.88874	8.73381	8.73381	9.18919	2.23607	15.2315	14.0554	14	2.04202	12.0416	16.1245	1.13226	0.117463	0.0725184	1	0	0	0	0	7.5	9	32.2	27.0456
DM023	292	ambodisaina	M	327005	7992766	5383.65	2018-12-21 18:35:00	2018-12-26 17:09:00	1	3	3	68.7	27.3	26.8	21.7	28.63	0.0568138	118.567	48.6667	28	40.2036	23	95	40.2435	40.025	41.8114	0.957275	20.9057	20.9057	7.20444	15.8114	26	27.854	23.5372	19.6019	10.7703	49.2544	1.29677	-0.0656058	0.168521	0.875	0	0.125	0	0	0.5	-9	32.2	27.0456
DM024	293	ambodisaina	M	326988	7992831	5435.63	2018-12-21 18:32:00	2018-12-26 17:23:00	1	3	2	76.7	30.6	29.1	24	23.9	-0.446033	118.85	48.6667	28	40.2036	23	95	42.1596	42.0119	42.0119	1	21.006	21.006	29.7069	0	42.0119	38.707	24.7588	24.1589	24.7588	66.6033	4.89333	0.665761	-0.67364	1	0	0	0	0	10	0	32.2	27.0456
DM025	294	ambodisaina	M	326894	7992798	5367.19	2018-12-22 18:06:00	2018-12-26 17:00:00	0	2	1	73.7	29.7	28.3	23.6	36	0.0803387	94.9	73	73	31.1127	51	95	0	0	0		0	0		0	0	23.2594	23.2594	0	23.2594	23.2594	2.72514	-0.605989	-0.795473	1	0	0	0	0	83	0	32.2	27.0456
DM026	450	ambodisaina	M	326995	7992827	5434.89	2019-04-04 16:26:00	2019-04-08 16:00:00	1	3	1	67.6	25.25	24.6	19.7	23.88	-0.0773762	95.5667	40.3333	25	26.5581	25	71	0	0	0	0	0	0	0	0	0	15.2971	15.2971	0	15.2971	15.2971	5.71059	0.893997	-0.448074	1	0	0	0	0	10	0	10.5161	26.2295
DM027	451	ambodisaina	M	326994	7992832	5439.03	2019-04-04 16:51:00	2019-04-09 16:03:00	1	3	3	71.7	29.1	25.4	23	30.09	-0.0184961	119.2	48.3333	26	41.3078	23	96	17.1747	9.84886	24.3681	0.40417	12.1841	12.1841	6.93523	7.28011	17.088	46.3257	45.1774	3.92344	43.1045	50.6952	0.819337	0.543155	0.74861	1	0	0	0	0	60	0	10.2188	26.324
DM028	452	ambodisaina	M	326978	7992832	5432.42	2019-04-04 16:38:00	2019-04-09 16:25:00	1	3	2	69.4	28.05	25.3	21.4	23.41	-0.174138	119.783	48.3333	26	41.3078	23	96	26.9416	26.9258	26.9258	1	13.4629	13.4629	19.0394	0	26.9258	29.863	38.2753	14.5705	13.0384	38.2753	1.51893	0.850904	0.525322	1	0	0	0	0	74	43	10.2188	26.324
DM029	454	ambodisaina	F	326816	7992751	5293.1	2019-04-04 17:07:00	2019-04-09 16:00:00	1	4	2	76.7	27.9	29.5	23.75	38.17	0.0221386	118.883	36.25	25	23.1858	24	71	27.8115	27.6586	27.6586	1	9.21954	0	15.9687	0	27.6586	13.9438	13.9438	3.66439	10.7703	17.1172	2.29544	0.0750186	0.325282	1	0	0	0	0	142	6	10.2188	26.324
DM030	455	ambodisaina	M	327020	7992862	5477.12	2019-04-04 16:32:00	2019-04-09 16:14:00	1	3	3	80.3	32.5	29.3	23.7	42.19	-0.0119225	119.7	48.3333	26	41.3078	23	96	11.231	10.8167	12.5946	0.858836	6.29728	6.29728	6.90569	1.41421	11.1803	7.16003	4	6.21296	3.16228	14.3178	3.64697	-0.816856	0.576841	1	0	0	0	0	10	9	10.2188	26.324
DM031	467	ambodisaina	F	326904	7992827	5397.77	2019-04-09 15:48:00	2019-04-13 17:00:00	1	3	1	91.8	35.4	34.9	26.6	68.64	0.0831901	97.2	40.6667	25	28.006	24	73	0	0	0	0	0	0	0	0	0	45	45	0	45	45	1.51893	0.850904	0.525322	1	0	0	0	0	74	0	22.25	27.013
DM032	468	ambodisaina	M	326902	7992823	5393.3	2019-04-09 15:37:00	2019-04-12 17:14:00	1	3	2	64.9	26.3	25.45	22.1	20.94	-0.0895049	73.6167	32.6667	25	13.2791	25	48	30.0978	30.0832	30.0832	1	15.0416	15.0416	21.272	0	30.0832	13.8337	8.544	9.16203	8.544	24.4131	1.79197	0.515798	-0.664117	1	0	0	0	0	95.5	-9	22.25	26.9404
DM033	469	ambodisaina	F	326797	7992685	5224.95	2019-04-09 16:59:00	2019-04-12 16:32:00	1	2	2	69.3	26	27.5	21.5	24.29	-0.133017	71.55	49	49	32.5269	26	72	44.0742	43.8634	43.8634		43.8634	43.8634		43.8634	43.8634	33.2444	33.2444	21.0147	18.3848	48.1041	1.60105	0.990426	0.138043	0.5	0	0.5	0	16.8686	82	-8	22.25	26.9404
DM034	470b	ambodisaina	F	326773	7992695	5224.75	2019-04-09 16:50:00	2019-04-15 15:00:00	1	4	2	71.7	28.7	27	22.5	42.66	0.330573	142.167	42	36	21.6179	25	71	1.00579	1	1	1	0.333333	0	0.57735	0	1	6.26411	6.32456	0.120896	6.08276	6.32456	3.64697	-0.14969	-0.988733	1	0	0	0	17.3111	93	0	22.25	27.1556
DM035	470a	ambodisaina	M	326850	7992926	5467.54	2018-11-07 15:55:00	2018-11-09 16:45:00	1	4	1	84.2	31	29.8	26.6	53.8	0.0924169	48.8333	18.5	22.5	10.6615	3	26	0	0	0	0	0	0	0	0	0	5	5	0	5	5	2.08713	0.271737	0.962371	1	0	0	0	29.0969	171	0	#NUM!	25.236
DM036	471b	ambodisaina	M	326852	7992752	5308.24	2019-04-09 16:35:00	2019-04-13 17:00:00	1	3	2	75.9	29.4	27.2	23.8	36.59	0.0105394	96.4167	40.6667	26	27.1539	24	72	47.6575	47.5079	47.5079	1	23.7539	23.7539	33.5932	0	47.5079	29.0588	37.7359	15.0291	11.7047	37.7359	2.02487	0.745133	0.666916	1	0	0	0	0	100	-30	22.25	27.013
DM037	502	ambodisaina	M	326974	7993021	5603.58	2019-04-13 17:17:00	2019-04-16 17:00:00	1	3	3	70.2	26.5	25.3	21.7	26.88	-0.0694507	71.7167	32.6667	26	12.4231	25	47	15.2421	0	30.4631	0	15.2315	15.2315	0	15.2315	15.2315	15.7713	20.6155	8.3905	6.08276	20.6155	1.4321	-0.176046	0.984382	1	0	0	0	1.63981	137	0	5.5	27.4667
DM038	504	ambodisaina	M	327029	7992887	5503.59	2019-04-15 16:29:00	2019-04-16 17:00:00	0	2	1	75.3	30.1	28.4	23.7	36.82	0.0400253	24.5167	49	49	33.9411	25	73	0	0	0		0	0		0	0	17.4642	17.4642	0	17.4642	17.4642	0.71616	0	1	1	0	0	0	0	12	0	5.5	27.4667
DM039	520	ambodisaina	F	326870	7992704	5271.49	2019-04-16 17:31:00	2019-04-19 17:00:00	1	2	1	84.4	30.2	30.4	24.3	44.04	-0.114699	71.4833	49	49	31.1127	27	71	0	0	0		0	0		0	0	15.0333	15.0333	0	15.0333	15.0333	1.51893	0.745133	0.666916	1	0	0	0	0	98	0	45.2593	26.7232
DM040	521	ambodisaina	F	326896	7992886	5448.7	2019-04-16 17:08:00	2019-04-17 16:55:00	1	2	2	77.6	28.6	29.2	23	42.03	0.0843423	23.7833	25	25	1.41421	24	26	10.341	10.2956	10.2956		10.2956	10.2956		10.2956	10.2956	28.7149	28.7149	4.11239	25.807	31.6228	2.14759	0.893997	-0.448074	1	0	0	0	9.69289	132	23	5.5	27.4686
DM041	505	ambodisaina	M	326996	7992803	5413.48	2019-04-15 16:20:00	2019-04-16 17:00:00	0	2	1	70.7	28.1	24.8	22.4	27.17	-0.0794841	24.6667	49	49	33.9411	25	73	0	0	0		0	0		0	0	60.2993	60.2993	0	60.2993	60.2993	1.60105	-0.99926	-0.0384694	1	0	0	0	0	56	0	5.5	27.4667
DM042	522	ambodisaina	M	326921	7992894	5465.98	2019-04-17 17:03:00	2019-05-07 15:20:00	1	4	2	69.8	26.5	24.4	22.4	32.75	0.144788	478.283	132	72.5	137.062	48	335	8.99735	9	9	1	3	0	5.19615	0	9	12.6367	12.0416	1.19031	12.0416	14.4222	2.72514	-0.736554	-0.676379	1	0	0	0	0	109	0	30.3	25.5285
DM043	527	ambodisaina	M	326969	7992840	5436.01	2019-04-16 17:02:00	2019-04-20 16:31:00	1	3	3	80	30.2	29	22.9	45.04	0.064396	95.4833	40.6667	26	27.1539	24	72	54.1057	44.7772	66.7324	0.670997	33.3662	33.3662	29.2984	12.6491	54.0833	19.7448	14.0357	19.6268	3.60555	41.5933	3.42143	0.82869	-0.547009	1	0	0	0	0	30.5	-41	44.875	26.5593
DM044	545	ambodisaina	F	326910	7993033	5589.43	2019-04-20 16:17:00	2019-04-24 17:00:00	1	3	2	77.6	29.4	29.3	23.3	37.92	-0.0185627	96.7167	40.6667	25	27.1355	25	72	55.3181	55.3173	55.3173	1	27.6586	27.6586	39.1152	0	55.3173	35.1734	47.1699	20.7786	11.1803	47.1699	1.4321	-0.176046	0.984382	1	0	0	0	1.63981	137	-32	50.963	26.1634
DM045	48	route_vohitrambato	F	323225	7996466	8716.67	2018-11-21 15:56:00	2018-11-26 17:30:00	1	4	3	82.2	29.1	30.1	24.1	42.08	-0.0829519	121.567	42.5	37.5	22.1284	24	71	16.4928	16.4924	17.0416	0.967775	5.68053	5	6.04957	0	12.0416	23.5679	22.8306	6.76304	17.8045	30.8058	8.50424	0.625454	-0.630745	0.25	0	0.75	0	5.33015	32.6667	10	22.8571	25.7661
DM046	537	route_vohitrambato	M	324333	7994243	6374.01	2019-01-18 16:30:00	2019-01-24 16:45:00	1	5	5	70.9	28.2	25.9	22.2	29.66	-6.27493e-05	144.25	34	25	12.3288	25	48	69.3035	29.4109	130.613	0.225176	32.6532	23.7608	25.6909	14.1421	68.9493	31.5791	30.6757	13.293	20	53.4603	2.04037	-0.666569	-0.0712487	0	0	1	0	1.49411	50.25	4	13.9211	27.3158
DM047	58	route_vohitrambato	F	324677	7993566	5684.35	2018-11-22 17:29:00	2018-11-26 16:00:00	1	3	1	71.5	27.8	26.2		32.3	0.0605505	94.5167	40.3333	26	25.697	25	70	0	0	0	0	0	0	0	0	0	17.8885	17.8885	0	17.8885	17.8885	4.31872	-0.238122	-0.971235	0	0	0.75	0.25	6.53716	200	0	10.125	26.0959
DM048	91	route_vohitrambato	F	325293	7993667	5811.37	2018-11-27 15:30:00	2018-12-01 15:14:00	1	4	4	66.8	25.5	26	20.6	27.35	0.0931289	95.7333	30	24	12.6754	23	49	63.4908	59.0085	69.0085	0.85509	23.0028	5	31.1818	5	59.0085	30.7209	31.0939	9.60719	20.2485	40.4475	7.48315	-0.31764	0.328943	0	0.833333	0.166667	0	0.257922	153.333	5	21.4545	25.8455
DM049	92	route_vohitrambato	F	325518	7993977	6144.45	2018-11-27 15:19:00	2018-12-03 19:45:00	1	5	4	84.2	30.4	30.6	23.4	28.44	-0.54506	148.433	34.6	24	15.0433	23	53	27.5224	13	43.3797	0.299679	10.8449	7.93303	13.0199	0	27.5136	17.9857	17.4642	9.66399	5	32.28	6.48154	-0.49904	-0.160452	0	0.375	0.625	0	17.6	85.5	16	17.4286	25.7603
DM050	99	route_vohitrambato	F	325251	7993540	5681.03	2018-11-29 16:06:00	2018-12-01 15:26:00	1	3	3	71	25.7	25.2	20.55	28.67	-0.0381344	47.3333	32	25	14.7986	22	49	67.2851	66.9104	74.7087	0.895617	37.3543	37.3543	17.3869	25.0599	49.6488	38.1704	22.4722	29.3349	20.025	72.0139	8.35494	0.354682	-0.715441	0.125	0.125	0.75	0	4.53672	129	12	21.4545	25.8412
DM051	544	ambodisaina	M	327024	7992899	5512.44	2019-04-20 17:09:00	2019-04-23 15:56:00	1	2	2	69.4	28.3	26.3	23	33.11	0.172535	70.7833	48.5	48.5	31.8198	26	71	21.3754	21.3776	21.3776		21.3776	21.3776		21.3776	21.3776	62.5003	62.5003	8.62666	56.4004	68.6003	3.54048	-0.930095	0.367319	1	0	0	0	0	19	9	62	26.1776
DM052	172	route_vohitrambato	F	324768	7993624	5742.07	2018-12-08 17:56:00	2018-12-13 18:00:00	1	5	4	84.1	30.8	31.1	24.6	45.51	-0.0714477	120.067	29.4	27	10.0648	22	47	16.0268	16.0312	27.6601	0.57958	6.91502	8.42172	5.02427	0	10.8167	13.8856	16.1245	6.36291	7.2111	21.1896	10.206	0.92415	-0.351018	0	0	1	0	23.7148	136	23	8.125	26.9628
DM053	56	route_vohitrambato	M	324183	7994399	6540.76	2018-11-22 16:51:00	2018-11-26 17:15:00	1	3	1	70.1	27.5	24.8	21.6	32.89	0.136506	96.4	40.6667	26	26.2742	25	71	0	0	0	0	0	0	0	0	0	8.94427	8.94427	0	8.94427	8.94427	13.5636	0.195595	-0.980685	0.25	0.5	0.25	0	9.90014	137	0	10.125	26.0951
DM054	165	route_vohitrambato	F	324596	7993716	5835.78	2018-12-08 16:33:00	2018-12-12 15:39:00	1	4	3	88.4	32.1	32.1	26.4	53.8	-0.0499961	95.1	30.25	25	11.8989	23	48	27.4161	26.2488	32.9515	0.796588	10.9838	5.65685	14.406	0	27.2947	21.1802	20.0667	3.9834	18.1108	26.4764	5.19263	-0.943749	-0.089192	0	0.25	0.75	0	14.661	71.3333	28	12.5	26.6336
DM055	155	route_vohitrambato	F	323509	7996313	8520.39	2018-12-08 16:02:00	2018-12-12 17:10:00	1	4	2	81.4	31.7	25.9	31.7	53.43	0.184461	97.1333	30.5	24.5	12.3423	24	49	17.0962	17.088	17.088	1	5.696	0	9.86577	0	17.088	32.5119	36.6742	8.32463	20.025	36.6742	10.2194	-0.236474	0.971638	0	1	0	0	0	80	0	12.5	26.6447
DM056	568	route_vohitrambato	M	325084	7993565	5693.4	2019-04-24 16:58:00	2019-04-30 16:50:00	1	3	2	64.9	25.3	23.5	21.1	20.04	-0.133436	143.867	56.6667	26	55.7345	23	121	2.23802	2.23607	2.23607	1	1.11803	1.11803	1.58114	0	2.23607	14.3986	14.3178	0.139949	14.3178	14.5602	6.78145	-0.829036	0.559196	0.25	0.5	0.25	0	16.1943	63	0	33.0909	25.7041
DM057	279	route_vohitrambato	F	323380	7996343	8569.6	2018-12-21 17:13:00	2018-12-26 17:00:00	1	3	2	82.7	30	30.4	24.1	44.52	-0.0443281	119.783	48.6667	26	41.8848	23	97	9.26995	9.21954	9.21954	1	4.60977	4.60977	6.5192	0	9.21954	23.355	26.1725	4.88003	17.72	26.1725	14.3029	-0.950995	0.309206	0.5	0	0.5	0	17.5287	98	0	32.2	27.0456
DM058	285	route_vohitrambato	F	325466	7993856	6017.95	2018-12-21 17:44:00	2018-12-26 16:09:00	1	3	3	69.9	25.2	25.7	21.2	23.78	-0.179459	118.417	48.3333	27	40.464	23	95	37.8655	37.6563	49.8545	0.755324	24.9273	24.9273	2.69485	23.0217	26.8328	23.6961	25.4951	18.8611	4	41.5933	6.55245	0.779705	0.474053	0.125	0.875	0	0	13.5719	102.5	-13	35.1111	27.037
DM059	611	route_vohitrambato	M	322757	7997073	9402.49	2019-05-01 17:19:00	2019-05-06 17:42:00	1	2	2	72.7	27.1	25.1	22.5	30.5	-0.0454847	120.383	121.5	121.5	0.707107	121	122	30.491	30.4138	30.4138		30.4138	30.4138		30.4138	30.4138	38.1427	38.1427	9.76049	31.241	45.0444	2.02487	0.0883687	-0.996088	0	0	1	0	0	74	24	25.7857	24.5885
DM060	656	route_vohitrambato	F	325058	7993594	5720.85	2019-01-19 16:46:00	2019-01-24 16:07:00	1	4	4	73.3	25.4	25.5	21.3	33.33	0.0191997	119.35	36.25	36.5	13.0224	24	48	48.2473	48.1041	140.905	0.341394	46.9683	46.4004	0.983587	46.4004	48.1041	23.8209	24.4133	4.94187	18.4391	28.0179	7.20537	0.603668	-0.249926	0.166667	0.5	0.333333	0	20.0081	63	-9	13.9211	27.2815
DM061	657	route_vohitrambato	F	325057	7993594	5720.79	2019-01-19 16:27:00	2019-01-29 15:40:00	1	6	5	73.3	27.3	27.2	21.6	30.1	-0.082733	239.217	44.1667	47	17.8708	25	73	17.2697	2	41.5057	0.0481861	8.30114	8.544	6.03024	0	16.1245	8.3634	8.544	3.20377	3.16228	12.0416	8.06497	-0.993005	-0.118074	0	0.25	0.75	0	33.2473	64	0	44.1212	27.0162
DM062	216	route_vohitrambato	F	322786	7996977	9302.53	2019-02-12 16:59:00	2019-02-19 16:56:00	1	3	3	88.4	30.8	31.1	26.1	55.9	-0.0117052	167.95	80.6667	74	36.46	48	120	69.6457	69.4262	70.7107	0.981835	35.3553	35.3553	40	7.07107	63.6396	41.513	23.2594	32.5347	22.2036	79.0759	4.9047	0.550155	-0.608014	0	0.5	0.5	0	4.5355	11	0	2	26.7025
DM063	564	route_vohitrambato	F	325920	7993961	6192.47	2019-04-24 17:39:00	2019-04-30 17:00:00	1	3	1	81.2	29.3	28.7	23.65	44.51	0.00899974	143.35	56.6667	27	55.7704	22	121	0	0	0	0	0	0	0	0	0	10	10	0	10	10	4.7666	-0.568948	0.822373	1	0	0	0	16.3129	141	0	33.0909	25.7041
DM064	565	route_vohitrambato	F	325479	7993884	6047.32	2019-04-24 17:21:00	2019-04-25 16:10:00	0	2	2	72.6	26.4	27.2	21.4	27.04	-0.161867	22.8167	24.5	24.5	2.12132	23	26	3.61985	3.60555	3.60555		3.60555	3.60555		3.60555	3.60555	27.3407	27.3407	2.44403	25.6125	29.0689	6.55482	-0.997142	0.0755513	0.25	0.75	0	0	20.7561	103	0	24.75	26.288
DM065	566	route_vohitrambato	F	325313	7993705	5851.12	2019-04-24 17:14:00	2019-04-30 17:00:00	1	3	3	79.5	28.3	29.4	23.4	35.45	-0.156689	143.767	56.6667	26	55.7345	23	121	3.9988	0	8	0	4	4	0	4	4	4.46521	3.16228	2.25674	3.16228	7.07107	6.85526	0.368192	-0.92975	0	0.75	0.25	0	0.0232379	170	0	33.0909	25.7041
DM066	613	route_vohitrambato	M	323503	7996329	8537.09	2019-05-01 16:43:00	2019-05-07 17:29:00	0	2	2	71.9	28.3	26.8	22.4	30.2	-0.0229966	144.767	133	133	15.5563	122	144	48.7041	48.4665	48.4665		48.4665	48.4665		48.4665	48.4665	73.609	73.609	14.9137	63.0635	84.1546	8.88765	-0.418853	0.908054	0	0	1	0	0	10	10	25.7857	24.6101
DM067	659	route_vohitrambato	M	322856	7996789	9104.07	2019-05-08 17:30:00	2019-05-10 17:34:00	1	2	2	86.8	31.4	30.4	26.2	51.73	-0.0357933	48.0667	37.5	37.5	16.2635	26	49	41.4285	41.4367	41.4367		41.4367	41.4367		41.4367	41.4367	21.9922	21.9922	23.1017	5.65685	38.3275	8.98488	0.99875	-0.0499844	0	0	1	0	5.42756	12	12	38	24.3289
DM068	612	route_vohitrambato	F	323415	7996324	8545.35	2019-05-01 16:48:00	2019-05-06 16:54:00	0	2	2	77.8	27.7	28.1	23.8	43.54	0.112108	120.1	121	121	1.41421	120	122	11.4238	11.4018	11.4018		11.4018	11.4018		11.4018	11.4018	44.7288	44.7288	6.05475	40.4475	49.0102	11.0704	0.567194	0.823584	0	0.5	0.5	0	0.63279	98	0	25.7857	24.5967
DM069	672	route_vohitrambato	M	324633	7993525	5644.01	2019-05-08 15:48:00	2019-05-13 15:56:00	1	4	4	65.8	26	24.7	21.5	24	0.0065948	120.133	36.25	24.5	23.838	24	72	10.1075	2.23607	19.5661	0.114283	6.52202	7.28011	3.96168	2.23607	10.0499	621.645	621.516	1.10803	620.562	622.984	7.12502	0.893997	-0.448074	0.25	0.25	0.5	0	9.07345	116	0	35.5588	24.4829
DM070	640	route_vohitrambato	F	323524	7996069	8276.81	2019-05-03 17:28:00	2019-05-07 16:00:00	1	3	3	87	31.2	30	26	49.15	-0.0936877	94.5333	48.3333	50	24.5425	23	72	12.0385	0	24.0832	0	12.0416	12.0416	0	12.0416	12.0416	29.6297	30.3645	1.27259	28.1603	30.3645	10.527	-0.990519	-0.137376	0	0	1	0	20.1474	65	0	15.0278	24.2877
DM071	641	route_vohitrambato	F	323882	7995161	7329.39	2019-05-06 16:24:00	2019-05-08 17:00:00	1	3	1	84.4	29.4	30.7	24.8	50.2	0.0162174	48.6	56.6667	25	55.7165	24	121	0	0	0	0	0	0	0	0	0	6.08276	6.08276	0	6.08276	6.08276	5.15065	0.762683	-0.646772	0	0.5	0.5	0	4.35538	111	0	14.0976	24.3187
DM072	642	route_vohitrambato	F	323860	7994931	7103.72	2019-05-06 16:16:00	2019-05-08 17:00:00	1	3	2	70.7	24.4	24.3	19.8	30.03	0.0205994	48.7333	56.6667	25	55.7165	24	121	1.00578	1	1	1	0.5	0.5	0.707107	0	1	11.3774	11.0454	0.575176	11.0454	12.0416	7.33339	-0.320178	0.947357	0.25	0.75	0	0	27.8764	93	0	14.0976	24.3187
DM073	714	route_vohitrambato	M	324246	7994384	6520.74	2019-05-10 16:51:00	2019-05-13 17:02:00	1	2	2	61.5	23	23.1	19.6	21.06	0.0736411	72.1833	49	49	32.5269	26	72	35.0036	35.0143	35.0143		35.0143	35.0143		35.0143	35.0143	60.6115	60.6115	14.7811	50.1597	71.0634	13.9092	0.994049	-0.108934	0	0	1	0	12.5225	121	3	11.1667	24.4859
DM074	671	route_vohitrambato	F	324633	7993525	5644.01	2019-05-08 16:09:00	2019-05-13 16:52:00	1	4	2	84.6	28.5	28.7	23.9	45.11	-0.0976183	120.717	36.5	25	24.3516	23	73	8.10799	8.06226	8.06226	1	2.68742	0	4.65475	0	8.06226	16.751	17.6918	1.88171	13.9284	17.6918	8.0542	0.310554	-0.445455	0.0833333	0.166667	0.583333	0.166667	41.6606	223	18	35.5588	24.485
DM075	717	route_vohitrambato	M	322565	7997378	9741.9	2019-01-21 17:53:00	2019-01-24 17:30:00	1	3	2	71	27.6	25.4	22.7	27.74	-0.0711102	71.6167	40.6667	47	14.5717	24	51	1.418	1.41421	1.41421	1	0.707107	0.707107	1	0	1.41421	2.77485	3.16228	0.671041	2	3.16228	6.76286	0.763384	-0.645945	0	0	0	1	0	59	0	14.3939	27.2016
DM076	697	route_vohitrambato	F	324608	7993801	5920.47	2019-05-09 16:30:00	2019-05-14 16:00:00	1	4	2	77.3	26.7	27.1	23.3	33.2	-0.140159	119.5	36.25	24.5	23.838	24	72	2.83603	2.82843	2.82843	1	0.942809	0	1.63299	0	2.82843	392.352	392.617	0.530495	391.556	392.617	2.02487	0.745133	0.666916	0	0.5	0.5	0	26.1758	132	0	37.1562	24.5418
DM077	713	route_vohitrambato	F	323608	7995846	8044.05	2019-05-10 17:07:00	2019-05-14 17:22:00	1	3	3	84.7	28.8	29.3	24.2	53.8	0.075095	96.25	40.6667	26	28.0416	23	73	7.31862	7.28011	8.06702	0.902453	4.03351	4.03351	2.54197	2.23607	5.83095	17.116	18.2483	3.68282	13	20.0998	3.94906	-0.886051	0.463588	0	0.5	0.5	0	11.882	32	15	11.1667	24.6024
DM078	748	route_vohitrambato	M	324327	7994260	6391.36	2019-05-15 16:32:00	2019-05-17 16:00:00	1	3	3	68.4	25.6	23.4	19.7	21.94	-0.196526	47.4667	24.3333	24	1.52753	23	26	10.6556	0	21.2603	0	10.6301	10.6301	0	10.6301	10.6301	12.2087	15.6205	5.90937	5.38516	15.6205	4.50011	0.102351	0.00938466	0	0.375	0.625	0	9.96074	16	0	13.25	24.5568
DM079	715	route_vohitrambato	F	324351	7994155	6285.05	2019-05-10 16:12:00	2019-05-14 16:08:00	1	3	2	75	26.8	26.4	22.8	32.12	-0.0848576	95.9333	40.3333	25	27.4287	24	72	1.00578	1	1	1	0.5	0.5	0.707107	0	1	48.2977	48.2597	0.0657212	48.2597	48.3735	4.31872	-0.635601	0.772018	0	0.5	0.5	0	1.85188	12	0	11.1667	24.5926
DM080	Q10	ambodisaina	M	326928	7993050	5612.09	2018-11-19 14:47:00	2018-11-24 15:00:00	1	6	4	79	30.3	28.5	24.9	50.04	0.206469	120.217	32	24.5	19.6469	22	72	15.0548	0	31.4018	0	6.28035	5	6.75992	0	15	25.3722	29.6985	6.78996	15	29.6985	2.86241	-0.176046	0.984382	1	0	0	0	10.8228	156.6	0	19.5714	25.5674
DM081	756	route_vohitrambato	F	325473	7993959	6121.05	2019-05-16 16:19:00	2019-05-23 16:14:00	1	4	4	75.6	27	26	22.5	31.46	-0.128932	167.917	48.25	25	47.169	24	119	22.8612	21.587	26.9283	0.801648	8.97611	8.06226	5.49037	4	14.8661	14.3874	12.6237	10.7861	5.09902	27.2029	7.1369	0.968344	0.0996442	0.166667	0.75	0.0833333	0	17.9623	80.3333	-19	10.0625	24.1943
DM082	pond_1	route_vohitrambato	F	322556	7997413	9778.03	2018-11-30 17:49:00	2018-12-13 16:29:00	1	4	4	83.5	31.9	29.9	24.4	49.09	0.0252232	310.667	96.25	73	84.0293	22	217	18.2453	7.61577	31.2315	0.243849	10.4105	11	5.14118	5	15.2315	16.5969	15.9311	5.23343	11.1803	23.3452	9.32134	0.313284	0.166313	0	0	0	1	0	26.3333	0	11.7407	26.3946
DM083	87_pond_3	route_vohitrambato	F	322537	7997458	9826.14	2018-11-30 18:03:00	2018-12-06 18:13:00	1	3	3	69.2	26.5	26.5	20.5	25.85	-0.0665467	144.167	73	73	2	71	75	18.3779	5	31.774	0.157362	15.887	15.887	3.49392	13.4164	18.3576	8.73001	5	8.10434	3.16228	18.0278	6.70087	-0.403813	-0.818615	0	0	0	1	0	9.5	0	13.8333	26.0218
DM084	104	route_vohitrambato	F	322799	7997146	9465.16	2018-11-30 17:32:00	2018-12-19 16:39:00	1	6	5	89.3	34.1	34.4	25.4	73.61	0.233876	455.117	80.3333	72	53.1777	24	144	66.3811	14.2127	125.939	0.112854	25.1878	11.3137	28.1863	0	55.7315	55.2071	39.2046	30.4074	28.4429	94.1329	14.004	-0.454766	-0.0523304	0	0.3	0.3	0.4	0	119	0	13.7162	26.3998
DM085	214	route_vohitrambato	F	322552	7997425	9790.62	2018-12-19 17:17:00	2018-12-24 17:21:00	1	2	2	66.3	22.7	23.2	19	33.76	0.32567	120.067	133	133	18.3848	120	146	46.7372	46.5188	46.5188		46.5188	46.5188		46.5188	46.5188	25.3201	25.3201	28.5969	5.09902	45.5412	8.04947	0.745133	0.666916	0	0	0	1	0	22	13	18.5172	26.433
DM086	271	route_vohitrambato	F	322816	7997207	9521.42	2018-12-24 16:58:00	2019-01-04 16:23:00	1	2	2	86.7	31.4	30.4	24.2	49.82	-0.0700421	263.417	180.5	180.5	116.673	98	263	13.477	13.4164	13.4164		13.4164	13.4164		13.4164	13.4164	16.1671	16.1671	9.44729	9.48683	22.8473	16.0039	-0.816856	0.576841	0	0.5	0.5	0	0	97	-11	24.1471	27.5337
DM087	Q8.1	ambodisaina	M	326993	7992845	5450.45	2018-11-19 15:51:00	2018-11-24 15:45:00	1	5	1	73.8	28.5	26	22.2	40.57	0.195882	119.9	38.6	25	21.594	24	73	0	0	0	0	0	0	0	0	0	14.3178	14.3178	0	14.3178	14.3178	2.26364	0.637757	-0.770238	1	0	0	0	0	38	0	19.5714	25.5732
DM088	Q8.2	ambodisaina	M	326993	7992845	5450.45	2018-11-19 15:02:00	2018-11-24 14:45:00	1	5	3	86.9	32.9	31.3	25.9	68.42	0.240465	119.717	38.4	25	21.2085	23	72	16.2161	0	32.249	0	8.06226	8.06226	9.30949	0	16.1245	30.0472	32.7567	6.05854	19.2094	32.7567	2.00069	0.281508	-0.893896	1	0	0	0	0	28.75	0	19.5714	25.5674
DM089	159	Invasion front	F	315912	7979364	12267.4	2019-02-04 16:31:00	2019-02-11 17:59:00	1	3	1	75.7	28.7	28	22.4	37.65	0.0468168	169.467	81	74	37	48	121	48.958	48.8365	48.8365	1	24.4182	24.4182	34.5326	0	48.8365	16.2788	0	28.1957	0	48.8365	4.60975	-0.429294	0.756333	0.125	0.875	0	0	0	57	8	9.47826	26.8639
DM090	Q8.3	ambodisaina	M	326993	7992845	5450.45	2018-11-19 15:04:00	2018-11-24 15:33:00	1	6	4	74.4	28.2	26.7	22.1	46.19	0.301926	120.483	32.1667	25	19.7324	19	72	43.4082	38.8973	106.234	0.366146	21.2469	31.3847	19.5694	0	38.6005	26.1059	22.5255	9.95886	17.2047	38.5876	2.92371	-0.163844	-0.321746	1	0	0	0	0	12	-37	19.5714	25.5732
DM091	306	Invasion front	F	315474	7978624	13098.4	2019-02-26 18:28:00	2019-03-04 18:05:00	1	2	2	98.5	38.1	35.5	30.3	81.7	0.051272	143.617	145.5	145.5	2.12132	144	147	5.01799	5	5		5	5		5	5	15.7801	15.7801	1.72519	14.5602	17	8.04947	-0.930095	0.367319	0	0.75	0.25	0	0	31	-18	24.9259	27.3212
																			52.1176
																			30.6322
[truncated: 4 more columns]

## Sheet: sheet1
Toad ID	Locality	Sex	Latitude	Longitude	Distance from introduction point (m)	Start tracking period	End tracking period	Number of observations	Snout-Vent Length (mm)	Mass (g)	Tracking time (hours)	Time between observations (hours)	Distance between shelters (m)	Average distance from waterbodies (m)	Average rainfall during wet hours (mm)	Average temperature (°C)	Average relative humidity (%)	Net displacement (m)	Total displacement (m)	Straightness index
DM001	Ambodisaina	F	326682	7992945	5422.67	2018-10-25 19:30:00	2018-10-28 16:44:00	4	97.4	78.58	69.2333	24.5 ± 5.4 (17–29)	5.7 ± 9.9 (0–17.1)	141.7	12.1	22.7	78	17.1	17.1	1
DM002	Ambodisaina	F	326635	7993015	5471.63	2018-10-27 11:22:00	2018-10-30 12:00:00	4	91.3	57.1	72.6333	23.3 ± 4.3 (20–29)	0	62	19	23.3	81.2	0	0	0
DM003	Ambodisaina	F	326650	7992944	5410.36	2018-11-06 16:57:00	2018-11-09 17:10:00	5	80.5	49.45	72.2167	19.6 ± 10.2 (2–27)	0	69	0	25.2	82.4	0	0	0
DM004	Ambodisaina	F	326715	7992946	5435.51	2018-11-06 16:51:00	2018-11-10 17:03:00	5	83.6	45.78	96.2	24.4 ± 1.1 (23–26)	0	149	0	25.4	82	0	0	0
DM005	Ambodisaina	F	326836	7992774	5322.11	2018-11-06 18:00:00	2018-11-10 16:14:00	5	83.7	54.37	94.2333	24.2 ± 1.6 (23–27)	31.9 ± 15.5 (18.4–45.3)	137	0	25.4	82	0	127.5	0
DM006	Vohitrambato Route	M	322924	7996689	8992.28	2018-11-30 17:15:00	2018-12-05 18:20:00	3	73.8	31.71	121.083	49 ± 41.6 (24–97)	8.9 ± 0 (8.9–8.9)	8	14.6	25.9	81.1	0	17.9	0
DM007	Ambodisaina	F	326882	7992921	5475.37	2018-11-07 16:22:00	2018-11-10 17:51:00	5	93	60.2	73.4833	19.8 ± 9.1 (4–25)	5.7 ± 5.4 (0–11.4)	190	0	25.4	81.5	9.1	22.6	0.4
DM008	Ambodisaina	F	326721	7992717	5225.09	2018-11-19 16:11:00	2018-11-24 16:11:00	6	84.4	56.54	120	32.2 ± 20.1 (20–73)	6.1 ± 10.2 (0–24)	40.8	19.6	25.6	81.9	18	30.4	0.6
DM009	Ambodisaina	F	326850	7992770	5323.97	2018-11-19 16:04:00	2018-11-24 16:02:00	5	80.9	44.6	119.967	38.6 ± 21.6 (24–73)	5.9 ± 7.1 (0–14.2)	112.5	19.6	25.6	81.9	5	23.4	0.2
DM010	Vohitrambato Route	M	322523	7997381	9754.29	2019-02-05 17:12:00	2019-02-09 18:10:00	2	78	33.38	96.9667	109.5 ± 17.7 (97–122)	17.8 ± 0 (17.8–17.8)	65	11.7	26.9	84	17.8	17.8	0
DM011	Vohitrambato Route	M	324624	7993640	5759.17	2018-12-10 17:57:00	2018-12-12 16:34:00	3	71.2	27.41	46.6167	40.7 ± 29.8 (22–75)	22.1 ± 31.2 (0–44.2)	31.5	12.5	26.6	80.5	44.2	44.2	1
DM012	Invasion front	M	315503	7978989	12822.2	2019-02-18 17:16:00	2019-02-26 18:06:00	3	66.1	21.95	192.833	105 ± 49.7 (49–144)	11.7 ± 14.5 (1.4–21.9)	0	14.2	27.2	82.8	23.3	23.3	1
DM013	Ambodisaina	F	326891	7992865	5427.44	2018-11-19 15:40:00	2018-11-24 15:44:00	5	94	68.74	120.067	38.6 ± 21.6 (24–73)	19.5 ± 29.9 (0–63.1)	168.5	19.6	25.6	81.9	65.5	78.1	0.8
DM014	Vohitrambato Route	M	322908	7996735	9040.57	2018-12-21 16:42:00	2018-12-26 17:00:00	3	63.8	23.16	120.3	48.7 ± 41.9 (23–97)	0	8	32.2	27	84.2	0	0	0
DM015	Ambodisaina	F	326890	7992829	5394.01	2018-12-04 17:27:00	2018-12-13 19:31:00	4	82.9	44.12	218.067	79.3 ± 71.1 (23–172)	8.2 ± 2.1 (7–10.6)	115.3	11.4	26.4	80.6	10.6	24.6	0.4
DM016	Ambodisaina	F	326894	7992864	5427.71	2018-12-06 16:27:00	2018-12-11 17:46:00	4	94.6	89.23	121.317	36.8 ± 14.8 (23–51)	17.9 ± 0.4 (17.5–18.2)	125.7	2	26.5	79.8	19	53.7	0.4
DM017	Ambodisaina	F	326838	7992765	5314.63	2018-12-06 16:35:00	2018-12-11 17:33:00	3	74.8	40.19	120.967	49 ± 23 (26–72)	9.4 ± 13.3 (0–18.9)	106.5	2	26.5	79.8	18.9	18.9	1
DM018	Ambodisaina	F	326712	7992664	5172.65	2018-12-08 18:28:00	2018-12-11 17:23:00	3	67.9	31.72	70.9167	48.7 ± 26.5 (22–75)	4.3 ± 2.9 (2.2–6.4)	12	2	26.5	79.8	4.2	8.6	0.5
DM019	Ambodisaina	M	326970	7992839	5435.51	2018-12-21 18:28:00	2018-12-26 17:00:00	3	75.8	39.59	118.533	48.7 ± 41 (23–96)	0	51	32.2	27	84.2	0	0	0
DM020	Ambodisaina	M	327040	7992891	5511.81	2018-12-21 18:10:00	2018-12-26 16:54:00	3	79.3	42.09	118.733	48.7 ± 40.2 (24–95)	5.9 ± 8.3 (0–11.7)	0	32.2	27	84.2	11.7	11.7	1
DM021	Ambodisaina	M	327037	7992893	5512.38	2018-12-21 18:12:00	2018-12-26 16:50:00	3	78.9	46.23	118.633	48.7 ± 40.2 (24–95)	10.2 ± 0 (10.2–10.2)	1	32.2	27	84.2	0	20.4	0
DM022	Ambodisaina	M	327059	7992912	5538.83	2018-12-21 18:19:00	2018-12-26 16:41:00	3	75	32.4	118.367	48.7 ± 40.2 (24–95)	8.7 ± 9.2 (2.2–15.2)	7.5	32.2	27	84.2	15.5	17.5	0.9
DM023	Ambodisaina	M	327005	7992766	5383.65	2018-12-21 18:35:00	2018-12-26 17:09:00	3	68.7	28.63	118.567	48.7 ± 40.2 (23–95)	20.9 ± 7.2 (15.8–26)	0.5	32.2	27	84.2	40	41.8	1
DM024	Ambodisaina	M	326988	7992831	5435.63	2018-12-21 18:32:00	2018-12-26 17:23:00	3	76.7	23.9	118.85	48.7 ± 40.2 (23–95)	21 ± 29.7 (0–42)	10	32.2	27	84.2	42	42	1
DM025	Ambodisaina	M	326894	7992798	5367.19	2018-12-22 18:06:00	2018-12-26 17:00:00	2	73.7	36	94.9	73 ± 31.1 (51–95)	0	83	32.2	27	84.2	0	0	0
DM026	Ambodisaina	M	326995	7992827	5434.89	2019-04-04 16:26:00	2019-04-08 16:00:00	3	67.6	23.88	95.5667	40.3 ± 26.6 (25–71)	0	10	10.5	26.2	87.7	0	0	0
DM027	Ambodisaina	M	326994	7992832	5439.03	2019-04-04 16:51:00	2019-04-09 16:03:00	3	71.7	30.09	119.2	48.3 ± 41.3 (23–96)	12.2 ± 6.9 (7.3–17.1)	60	10.2	26.3	87.2	9.8	24.4	0.4
DM028	Ambodisaina	M	326978	7992832	5432.42	2019-04-04 16:38:00	2019-04-09 16:25:00	3	69.4	23.41	119.783	48.3 ± 41.3 (23–96)	13.5 ± 19 (0–26.9)	74	10.2	26.3	87.2	26.9	26.9	1
DM029	Ambodisaina	F	326816	7992751	5293.1	2019-04-04 17:07:00	2019-04-09 16:00:00	4	76.7	38.17	118.883	36.3 ± 23.2 (24–71)	9.2 ± 16 (0–27.7)	142	10.2	26.3	87.2	27.7	27.7	1
DM030	Ambodisaina	M	327020	7992862	5477.12	2019-04-04 16:32:00	2019-04-09 16:14:00	3	80.3	42.19	119.7	48.3 ± 41.3 (23–96)	6.3 ± 6.9 (1.4–11.2)	10	10.2	26.3	87.2	10.8	12.6	0.9
DM031	Ambodisaina	F	326904	7992827	5397.77	2019-04-09 15:48:00	2019-04-13 17:00:00	3	91.8	68.64	97.2	40.7 ± 28 (24–73)	0	74	22.3	27	84.2	0	0	0
DM032	Ambodisaina	M	326902	7992823	5393.3	2019-04-09 15:37:00	2019-04-12 17:14:00	3	64.9	20.94	73.6167	32.7 ± 13.3 (25–48)	15 ± 21.3 (0–30.1)	95.5	22.3	26.9	84.1	30.1	30.1	1
DM033	Ambodisaina	F	326797	7992685	5224.95	2019-04-09 16:59:00	2019-04-12 16:32:00	2	69.3	24.29	71.55	49 ± 32.5 (26–72)	43.9 ± 0 (43.9–43.9)	82	22.3	26.9	84.1	43.9	43.9	0
DM034	Ambodisaina	F	326773	7992695	5224.75	2019-04-09 16:50:00	2019-04-15 15:00:00	4	71.7	42.66	142.167	42 ± 21.6 (25–71)	0.3 ± 0.6 (0–1)	93	22.3	27.2	84.2	1	1	1
DM035	Ambodisaina	M	326850	7992926	5467.54	2018-11-07 15:55:00	2018-11-09 16:45:00	4	84.2	53.8	48.8333	18.5 ± 10.7 (3–26)	0	171	0	25.2	81.9	0	0	0
DM036	Ambodisaina	M	326852	7992752	5308.24	2019-04-09 16:35:00	2019-04-13 17:00:00	3	75.9	36.59	96.4167	40.7 ± 27.2 (24–72)	23.8 ± 33.6 (0–47.5)	100	22.3	27	84.2	47.5	47.5	1
DM037	Ambodisaina	M	326974	7993021	5603.58	2019-04-13 17:17:00	2019-04-16 17:00:00	3	70.2	26.88	71.7167	32.7 ± 12.4 (25–47)	15.2 ± 0 (15.2–15.2)	137	5.5	27.5	84.3	0	30.5	0
DM038	Ambodisaina	M	327029	7992887	5503.59	2019-04-15 16:29:00	2019-04-16 17:00:00	2	75.3	36.82	24.5167	49 ± 33.9 (25–73)	0	12	5.5	27.5	84.3	0	0	0
DM039	Ambodisaina	F	326870	7992704	5271.49	2019-04-16 17:31:00	2019-04-19 17:00:00	2	84.4	44.04	71.4833	49 ± 31.1 (27–71)	0	98	45.3	26.7	87.8	0	0	0
DM040	Ambodisaina	F	326896	7992886	5448.7	2019-04-16 17:08:00	2019-04-17 16:55:00	2	77.6	42.03	23.7833	25 ± 1.4 (24–26)	10.3 ± 0 (10.3–10.3)	132	5.5	27.5	84.2	10.3	10.3	0
DM041	Ambodisaina	M	326996	7992803	5413.48	2019-04-15 16:20:00	2019-04-16 17:00:00	2	70.7	27.17	24.6667	49 ± 33.9 (25–73)	0	56	5.5	27.5	84.3	0	0	0
DM042	Ambodisaina	M	326921	7992894	5465.98	2019-04-17 17:03:00	2019-05-07 15:20:00	4	69.8	32.75	478.283	132 ± 137.1 (48–335)	3 ± 5.2 (0–9)	109	30.3	25.5	88.3	9	9	1
DM043	Ambodisaina	M	326969	7992840	5436.01	2019-04-16 17:02:00	2019-04-20 16:31:00	3	80	45.04	95.4833	40.7 ± 27.2 (24–72)	33.4 ± 29.3 (12.6–54.1)	30.5	44.9	26.6	87.8	44.8	66.7	0.7
DM044	Ambodisaina	F	326910	7993033	5589.43	2019-04-20 16:17:00	2019-04-24 17:00:00	3	77.6	37.92	96.7167	40.7 ± 27.1 (25–72)	27.7 ± 39.1 (0–55.3)	137	51	26.2	88.4	55.3	55.3	1
DM045	Vohitrambato Route	F	323225	7996466	8716.67	2018-11-21 15:56:00	2018-11-26 17:30:00	4	82.2	42.08	121.567	42.5 ± 22.1 (24–71)	5.7 ± 6 (0–12)	32.7	22.9	25.8	81.9	16.5	17	1
DM046	Vohitrambato Route	M	324333	7994243	6374.01	2019-01-18 16:30:00	2019-01-24 16:45:00	5	70.9	29.66	144.25	34 ± 12.3 (25–48)	32.7 ± 25.7 (14.1–68.9)	50.3	13.9	27.3	87.9	29.4	130.6	0.2
DM047	Vohitrambato Route	F	324677	7993566	5684.35	2018-11-22 17:29:00	2018-11-26 16:00:00	3	71.5	32.3	94.5167	40.3 ± 25.7 (25–70)	0	200	10.1	26.1	81.8	0	0	0
DM048	Vohitrambato Route	F	325293	7993667	5811.37	2018-11-27 15:30:00	2018-12-01 15:14:00	4	66.8	27.35	95.7333	30 ± 12.7 (23–49)	23 ± 31.2 (5–59)	153.3	21.5	25.8	82.7	59	69	0.9
DM049	Vohitrambato Route	F	325518	7993977	6144.45	2018-11-27 15:19:00	2018-12-03 19:45:00	5	84.2	28.44	148.433	34.6 ± 15 (23–53)	10.8 ± 13 (0–27.5)	85.5	17.4	25.8	81	13	43.4	0.3
DM050	Vohitrambato Route	F	325251	7993540	5681.03	2018-11-29 16:06:00	2018-12-01 15:26:00	3	71	28.67	47.3333	32 ± 14.8 (22–49)	37.4 ± 17.4 (25.1–49.6)	129	21.5	25.8	83.7	66.9	74.7	0.9
DM051	Ambodisaina	M	327024	7992899	5512.44	2019-04-20 17:09:00	2019-04-23 15:56:00	2	69.4	33.11	70.7833	48.5 ± 31.8 (26–71)	21.4 ± 0 (21.4–21.4)	19	62	26.2	87.6	21.4	21.4	0
DM052	Vohitrambato Route	F	324768	7993624	5742.07	2018-12-08 17:56:00	2018-12-13 18:00:00	5	84.1	45.51	120.067	29.4 ± 10.1 (22–47)	6.9 ± 5 (0–10.8)	136	8.1	27	80.5	16	27.7	0.6
DM053	Vohitrambato Route	M	324183	7994399	6540.76	2018-11-22 16:51:00	2018-11-26 17:15:00	3	70.1	32.89	96.4	40.7 ± 26.3 (25–71)	0	137	10.1	26.1	81.8	0	0	0
DM054	Vohitrambato Route	F	324596	7993716	5835.78	2018-12-08 16:33:00	2018-12-12 15:39:00	4	88.4	53.8	95.1	30.3 ± 11.9 (23–48)	11 ± 14.4 (0–27.3)	71.3	12.5	26.6	80.5	26.2	33	0.8
DM055	Vohitrambato Route	F	323509	7996313	8520.39	2018-12-08 16:02:00	2018-12-12 17:10:00	4	81.4	53.43	97.1333	30.5 ± 12.3 (24–49)	5.7 ± 9.9 (0–17.1)	80	12.5	26.6	80.5	17.1	17.1	1
DM056	Vohitrambato Route	M	325084	7993565	5693.4	2019-04-24 16:58:00	2019-04-30 16:50:00	3	64.9	20.04	143.867	56.7 ± 55.7 (23–121)	1.1 ± 1.6 (0–2.2)	63	33.1	25.7	89.9	2.2	2.2	1
DM057	Vohitrambato Route	F	323380	7996343	8569.6	2018-12-21 17:13:00	2018-12-26 17:00:00	3	82.7	44.52	119.783	48.7 ± 41.9 (23–97)	4.6 ± 6.5 (0–9.2)	98	32.2	27	84.2	9.2	9.2	1
DM058	Vohitrambato Route	F	325466	7993856	6017.95	2018-12-21 17:44:00	2018-12-26 16:09:00	3	69.9	23.78	118.417	48.3 ± 40.5 (23–95)	24.9 ± 2.7 (23–26.8)	102.5	35.1	27	84.2	37.7	49.9	0.8
DM059	Vohitrambato Route	M	322757	7997073	9402.49	2019-05-01 17:19:00	2019-05-06 17:42:00	2	72.7	30.5	120.383	121.5 ± 0.7 (121–122)	30.4 ± 0 (30.4–30.4)	74	25.8	24.6	89.3	30.4	30.4	0
DM060	Vohitrambato Route	F	325058	7993594	5720.85	2019-01-19 16:46:00	2019-01-24 16:07:00	4	73.3	33.33	119.35	36.3 ± 13 (24–48)	47 ± 1 (46.4–48.1)	63	13.9	27.3	88.8	48.1	140.9	0.3
DM061	Vohitrambato Route	F	325057	7993594	5720.79	2019-01-19 16:27:00	2019-01-29 15:40:00	6	73.3	30.1	239.217	44.2 ± 17.9 (25–73)	8.3 ± 6 (0–16.1)	64	44.1	27	87.6	2	41.5	0
DM062	Vohitrambato Route	F	322786	7996977	9302.53	2019-02-12 16:59:00	2019-02-19 16:56:00	3	88.4	55.9	167.95	80.7 ± 36.5 (48–120)	35.4 ± 40 (7.1–63.6)	11	2	26.7	79.8	69.4	70.7	1
DM063	Vohitrambato Route	F	325920	7993961	6192.47	2019-04-24 17:39:00	2019-04-30 17:00:00	3	81.2	44.51	143.35	56.7 ± 55.8 (22–121)	0	141	33.1	25.7	89.9	0	0	0
DM064	Vohitrambato Route	F	325479	7993884	6047.32	2019-04-24 17:21:00	2019-04-25 16:10:00	2	72.6	27.04	22.8167	24.5 ± 2.1 (23–26)	3.6 ± 0 (3.6–3.6)	103	24.8	26.3	89.6	3.6	3.6	0
DM065	Vohitrambato Route	F	325313	7993705	5851.12	2019-04-24 17:14:00	2019-04-30 17:00:00	3	79.5	35.45	143.767	56.7 ± 55.7 (23–121)	4 ± 0 (4–4)	170	33.1	25.7	89.9	0	8	0
DM066	Vohitrambato Route	M	323503	7996329	8537.09	2019-05-01 16:43:00	2019-05-07 17:29:00	2	71.9	30.2	144.767	133 ± 15.6 (122–144)	48.5 ± 0 (48.5–48.5)	10	25.8	24.6	88.6	48.5	48.5	0
DM067	Vohitrambato Route	M	322856	7996789	9104.07	2019-05-08 17:30:00	2019-05-10 17:34:00	2	86.8	51.73	48.0667	37.5 ± 16.3 (26–49)	41.4 ± 0 (41.4–41.4)	12	38	24.3	89.3	41.4	41.4	0
DM068	Vohitrambato Route	F	323415	7996324	8545.35	2019-05-01 16:48:00	2019-05-06 16:54:00	2	77.8	43.54	120.1	121 ± 1.4 (120–122)	11.4 ± 0 (11.4–11.4)	98	25.8	24.6	89.3	11.4	11.4	0
DM069	Vohitrambato Route	M	324633	7993525	5644.01	2019-05-08 15:48:00	2019-05-13 15:56:00	4	65.8	24	120.133	36.3 ± 23.8 (24–72)	6.5 ± 4 (2.2–10)	116	35.6	24.5	87.8	2.2	19.6	0.1
DM070	Vohitrambato Route	F	323524	7996069	8276.81	2019-05-03 17:28:00	2019-05-07 16:00:00	3	87	49.15	94.5333	48.3 ± 24.5 (23–72)	12 ± 0 (12–12)	65	15	24.3	87.7	0	24.1	0
DM071	Vohitrambato Route	F	323882	7995161	7329.39	2019-05-06 16:24:00	2019-05-08 17:00:00	3	84.4	50.2	48.6	56.7 ± 55.7 (24–121)	0	111	14.1	24.3	87.3	0	0	0
DM072	Vohitrambato Route	F	323860	7994931	7103.72	2019-05-06 16:16:00	2019-05-08 17:00:00	3	70.7	30.03	48.7333	56.7 ± 55.7 (24–121)	0.5 ± 0.7 (0–1)	93	14.1	24.3	87.3	1	1	1
DM073	Vohitrambato Route	M	324246	7994384	6520.74	2019-05-10 16:51:00	2019-05-13 17:02:00	2	61.5	21.06	72.1833	49 ± 32.5 (26–72)	35 ± 0 (35–35)	121	11.2	24.5	87.5	35	35	0
DM074	Vohitrambato Route	F	324633	7993525	5644.01	2019-05-08 16:09:00	2019-05-13 16:52:00	4	84.6	45.11	120.717	36.5 ± 24.4 (23–73)	2.7 ± 4.7 (0–8.1)	223	35.6	24.5	87.8	8.1	8.1	1
DM075	Vohitrambato Route	M	322565	7997378	9741.9	2019-01-21 17:53:00	2019-01-24 17:30:00	3	71	27.74	71.6167	40.7 ± 14.6 (24–51)	0.7 ± 1 (0–1.4)	59	14.4	27.2	89.4	1.4	1.4	1
DM076	Vohitrambato Route	F	324608	7993801	5920.47	2019-05-09 16:30:00	2019-05-14 16:00:00	4	77.3	33.2	119.5	36.3 ± 23.8 (24–72)	0.9 ± 1.6 (0–2.8)	132	37.2	24.5	87.9	2.8	2.8	1
DM077	Vohitrambato Route	F	323608	7995846	8044.05	2019-05-10 17:07:00	2019-05-14 17:22:00	3	84.7	53.8	96.25	40.7 ± 28 (23–73)	4 ± 2.5 (2.2–5.8)	32	11.2	24.6	86.8	7.3	8.1	0.9
DM078	Vohitrambato Route	M	324327	7994260	6391.36	2019-05-15 16:32:00	2019-05-17 16:00:00	3	68.4	21.94	47.4667	24.3 ± 1.5 (23–26)	10.6 ± 0 (10.6–10.6)	16	13.3	24.6	85.5	0	21.3	0
DM079	Vohitrambato Route	F	324351	7994155	6285.05	2019-05-10 16:12:00	2019-05-14 16:08:00	3	75	32.12	95.9333	40.3 ± 27.4 (24–72)	0.5 ± 0.7 (0–1)	12	11.2	24.6	86.8	1	1	1
DM080	Ambodisaina	M	326928	7993050	5612.09	2018-11-19 14:47:00	2018-11-24 15:00:00	6	79	50.04	120.217	32 ± 19.6 (22–72)	6.3 ± 6.8 (0–15)	156.6	19.6	25.6	81.9	0	31.4	0
DM081	Vohitrambato Route	F	325473	7993959	6121.05	2019-05-16 16:19:00	2019-05-23 16:14:00	4	75.6	31.46	167.917	48.3 ± 47.2 (24–119)	9 ± 5.5 (4–14.9)	80.3	10.1	24.2	85.5	21.6	26.9	0.8
DM082	Vohitrambato Route	F	322556	7997413	9778.03	2018-11-30 17:49:00	2018-12-13 16:29:00	4	83.5	49.09	310.667	96.3 ± 84 (22–217)	10.4 ± 5.1 (5–15.2)	26.3	11.7	26.4	80.9	7.6	31.2	0.2
DM083	Vohitrambato Route	F	322537	7997458	9826.14	2018-11-30 18:03:00	2018-12-06 18:13:00	3	69.2	25.85	144.167	73 ± 2 (71–75)	15.9 ± 3.5 (13.4–18.4)	9.5	13.8	26	81.1	5	31.8	0.2
DM084	Vohitrambato Route	F	322799	7997146	9465.16	2018-11-30 17:32:00	2018-12-19 16:39:00	6	89.3	73.61	455.117	80.3 ± 53.2 (24–144)	25.2 ± 28.2 (0–55.7)	119	13.7	26.4	81.6	14.2	125.9	0.1
DM085	Vohitrambato Route	F	322552	7997425	9790.62	2018-12-19 17:17:00	2018-12-24 17:21:00	2	66.3	33.76	120.067	133 ± 18.4 (120–146)	46.5 ± 0 (46.5–46.5)	22	18.5	26.4	83.7	46.5	46.5	0
DM086	Vohitrambato Route	F	322816	7997207	9521.42	2018-12-24 16:58:00	2019-01-04 16:23:00	2	86.7	49.82	263.417	180.5 ± 116.7 (98–263)	13.4 ± 0 (13.4–13.4)	97	24.1	27.5	83.4	13.4	13.4	0
DM087	Ambodisaina	M	326993	7992845	5450.45	2018-11-19 15:51:00	2018-11-24 15:45:00	5	73.8	40.57	119.9	38.6 ± 21.6 (24–73)	0	38	19.6	25.6	81.9	0	0	0
DM088	Ambodisaina	M	326993	7992845	5450.45	2018-11-19 15:02:00	2018-11-24 14:45:00	5	86.9	68.42	119.717	38.4 ± 21.2 (23–72)	8.1 ± 9.3 (0–16.1)	28.8	19.6	25.6	81.9	0	32.2	0
DM089	Invasion front	F	315912	7979364	12267.4	2019-02-04 16:31:00	2019-02-11 17:59:00	3	75.7	37.65	169.467	81 ± 37 (48–121)	24.4 ± 34.5 (0–48.8)	57	9.5	26.9	83.2	48.8	48.8	1
DM090	Ambodisaina	M	326993	7992845	5450.45	2018-11-19 15:04:00	2018-11-24 15:33:00	6	74.4	46.19	120.483	32.2 ± 19.7 (19–72)	21.2 ± 19.6 (0–38.6)	12	19.6	25.6	81.9	38.9	106.2	0.4
DM091	Invasion front	F	315474	7978624	13098.4	2019-02-26 18:28:00	2019-03-04 18:05:00	2	98.5	81.7	143.617	145.5 ± 2.1 (144–147)	5 ± 0 (5–5)	31	24.9	27.3	87	5	5	0
