# Supplementary material for: Spatial ecology of the invasive Asian common toad in Madagascar and its implications for invasion dynamics
Source: Sci Rep. 2023 Mar 2;13:3526. doi: 10.1038/s41598-023-29467-2 (PMC9981762; doi:10.1038/s41598-023-29467-2)
Supplement: Supplementary file 3 — Supplementary Table S2. [file 41598_2023_29467_MOESM3_ESM.xlsx]

## Sheet: Sheet 1
Toad ID	Sex	Locality	Date	Time	Easting (starting point)	Northing (starting point)	Easting (arrival point)	Northing (arrival point)	Average temperature between observations (°C)	Average relative humidity between observations (%)	Average rainfall of wet hours between observations (mm)	Snout-Vent Length (mm)	Body condition index	Relative radio-transmitter mass (%)	Slope at starting point (degrees)	Northness at starting point	Eastness at starting point	Distance from waterbodies at starting point (m)	Time between observations (hours)	Distance between observations (m)	Shelter changed between observations (yes=1, no=0)
DM001	F	Ambodisaina	2018-10-26	19:25:00	326693	7992939	326693	7992939	22.5	78.7	1	97.4	0	3.2	1.4	-0.6	-0.8	146	24	0	0
DM001	F	Ambodisaina	2018-10-27	12:00	326693	7992939	326693	7992939	22.2	79.5	0	97.4	0	3.2	1.4	-0.6	-0.8	146	17	0	0
DM001	F	Ambodisaina	2018-10-28	16:44:00	326693	7992939	326695	7992956	23.2	78.4	0	97.4	0	3.2	1.4	-0.6	-0.8	146	29	17.1	1
DM002	F	Ambodisaina	2018-10-28	16:00	326638	7993006	326638	7993006	23.3	77.8	0	91.3	-0.1	4.5	1.6	0	-1	62	29	0	0
DM002	F	Ambodisaina	2018-10-29	12:00	326638	7993006	326638	7993006	23	82.9	19	91.3	-0.1	4.5	1.6	0	-1	62	20	0	0
DM002	F	Ambodisaina	2018-10-30	12:00	326638	7993006	326638	7993006	24.6	84.2	0	91.3	-0.1	4.5	1.6	0	-1	62	24	0	0
DM003	F	Ambodisaina	2018-11-07	16:00:00	326626	7992959	326626	7992959	25.4	82.8	0	80.5	0.1	5.2	0.7	-0.6	-0.8	69	23	0	0
DM003	F	Ambodisaina	2018-11-08	18:42:00	326626	7992959	326626	7992959	25.1	82.6	0	80.5	0.1	5.2	0.7	-0.6	-0.8	69	27	0	0
DM003	F	Ambodisaina	2018-11-08	21:30:00	326626	7992959	326626	7992959	22.2	90	0	80.5	0.1	5.2	0.7	-0.6	-0.8	69	2	0	0
DM003	F	Ambodisaina	2018-11-09	17:10:00	326626	7992959	326626	7992959	25.2	79.5	0	80.5	0.1	5.2	0.7	-0.6	-0.8	69	20	0	0
DM004	F	Ambodisaina	2018-11-07	16:00:00	326699	7992927	326699	7992927	25.4	82.8	0	83.6	0	5.6	3.6	-0.6	-0.8	149	23	0	0
DM004	F	Ambodisaina	2018-11-08	16:30:00	326699	7992927	326699	7992927	25.2	82	0	83.6	0	5.6	3.6	-0.6	-0.8	149	24	0	0
DM004	F	Ambodisaina	2018-11-09	17:10:00	326699	7992927	326699	7992927	25	80.9	0	83.6	0	5.6	3.6	-0.6	-0.8	149	25	0	0
DM004	F	Ambodisaina	2018-11-10	17:03:00	326699	7992927	326699	7992927	25.9	80.6	0	83.6	0	5.6	3.6	-0.6	-0.8	149	24	0	0
DM005	F	Ambodisaina	2018-11-07	16:33:00	326834	7992804	326848	7992792	25.4	82.9	0	83.7	0.1	4.7	1.4	-0.4	0.9	145	23	18.4	1
DM005	F	Ambodisaina	2018-11-08	16:40:00	326848	7992792	326834	7992804	25.2	81.9	0	83.7	0.1	4.7	1.4	-0.4	0.9	145	24	18.4	1
DM005	F	Ambodisaina	2018-11-09	16:47:00	326834	7992804	326851	7992762	25	80.9	0	83.7	0.1	4.7	1.4	-0.4	0.9	145	24	45.3	1
DM005	F	Ambodisaina	2018-11-10	16:14:00	326851	7992762	326834	7992804	25.9	80.6	0	83.7	0.1	4.7	2.1	-0.7	0.7	113	23	45.3	1
DM035	M	Ambodisaina	2018-11-07	18:39:00	326853	7992930	326853	7992930	24.7	87.5	0	84.2	0.1	4.7	2.1	1	0.3	171	3	0	0
DM035	M	Ambodisaina	2018-11-08	21:00:00	326853	7992930	326853	7992930	24.9	82.7	0	84.2	0.1	4.7	2.1	1	0.3	171	26	0	0
DM035	M	Ambodisaina	2018-11-09	16:45:00	326853	7992930	326853	7992930	25.2	79.5	0	84.2	0.1	4.7	2.1	1	0.3	171	20	0	0
DM007	F	Ambodisaina	2018-11-08	17:00:00	326837	7992941	326846	7992941	25.3	82	0	93	-0.1	4.2	1.5	0.4	-0.9	190	25	9	1
DM007	F	Ambodisaina	2018-11-08	21:00:00	326846	7992941	326837	7992934	23.2	88.4	0	93	-0.1	4.2	1.5	0.4	-0.9	190	4	11.4	1
DM007	F	Ambodisaina	2018-11-09	16:45:00	326837	7992934	326837	7992934	25.2	79.5	0	93	-0.1	4.2	1.5	0.4	-0.9	190	20	0	0
DM007	F	Ambodisaina	2018-11-10	17:51:00	326837	7992934	326838	7992932	25.9	80.5	0	93	-0.1	4.2	1.5	0.4	-0.9	190	25	2.2	1
DM008	F	Ambodisaina	2018-11-20	16:00:00	326722	7992716	326722	7992716	25.2	78.4	0	84.4	0.1	4.5	2	0.7	0.7	52	24	0	0
DM008	F	Ambodisaina	2018-11-21	17:45:00	326722	7992716	326722	7992692	24.5	86.4	39.8	84.4	0.1	4.5	2	0.7	0.7	52	26	24	1
DM008	F	Ambodisaina	2018-11-22	19:37:00	326722	7992692	326721	7992693	25.5	83.1	1.5	84.4	0.1	4.5	2.1	0.8	-0.6	38	26	1.4	1
DM008	F	Ambodisaina	2018-11-23	16:24:00	326721	7992693	326721	7992693	26.4	79.2	0	84.4	0.1	4.5	2.1	0.8	-0.6	38	20	0	0
DM008	F	Ambodisaina	2018-11-24	16:11:00	326721	7992693	326721	7992698	26.9	80	0	84.4	0.1	4.5	2.1	0.8	-0.6	38	24	5	1
DM009	F	Ambodisaina	2018-11-20	16:00:00	326859	7992751	326859	7992751	25.2	78.4	0	80.9	0	5.7	2.1	-0.7	0.7	113	24	0	0
DM009	F	Ambodisaina	2018-11-21	17:30:00	326859	7992751	326859	7992751	24.6	86.2	39.8	80.9	0	5.7	2.1	-0.7	0.7	113	25	0	0
DM009	F	Ambodisaina	2018-11-23	16:13:00	326859	7992751	326852	7992757	25.8	81.5	1.5	80.9	0	5.7	2.1	-0.7	0.7	113	47	9.2	1
DM009	F	Ambodisaina	2018-11-24	16:02:00	326852	7992757	326863	7992748	26.9	80	0	80.9	0	5.7	2.1	-0.7	0.7	113	24	14.2	1
DM087	M	Ambodisaina	2018-11-20	15:50:00	326990	7992859	326990	7992859	25.2	78.4	0	73.8	0.2	6.3	2.3	-0.8	0.6	38	24	0	0
DM087	M	Ambodisaina	2018-11-21	17:15:00	326990	7992859	326990	7992859	24.6	86.2	39.8	73.8	0.2	6.3	2.3	-0.8	0.6	38	25	0	0
DM087	M	Ambodisaina	2018-11-23	16:00:00	326990	7992859	326990	7992859	25.8	81.5	1.5	73.8	0.2	6.3	2.3	-0.8	0.6	38	47	0	0
DM087	M	Ambodisaina	2018-11-24	15:45:00	326990	7992859	326990	7992859	26.9	80	0	73.8	0.2	6.3	2.3	-0.8	0.6	38	24	0	0
DM088	M	Ambodisaina	2018-11-20	15:36:00	327010	7992873	327008	7992857	25.3	78.1	0	86.9	0.2	3.7	1.6	-0.9	0.5	30	25	16.1	1
DM088	M	Ambodisaina	2018-11-21	17:15:00	327008	7992857	327010	7992873	24.6	86.2	39.8	86.9	0.2	3.7	3.2	-0.9	-0.3	25	25	16.1	1
DM088	M	Ambodisaina	2018-11-23	16:00:00	327010	7992873	327010	7992873	25.8	81.5	1.5	86.9	0.2	3.7	1.6	-0.9	0.5	30	47	0	0
DM088	M	Ambodisaina	2018-11-24	14:45:00	327010	7992873	327010	7992873	27	79.9	0	86.9	0.2	3.7	1.6	-0.9	0.5	30	23	0	0
DM090	M	Ambodisaina	2018-11-20	15:45:00	326983	7992859	326983	7992859	25.3	78.1	0	74.4	0.3	5.5	2.3	-0.8	0.6	38	25	0	0
DM090	M	Ambodisaina	2018-11-21	17:01:00	326983	7992859	327014	7992836	24.6	86.2	39.8	74.4	0.3	5.5	2.3	-0.8	0.6	38	25	38.6	1
DM090	M	Ambodisaina	2018-11-22	20:56:00	327014	7992836	327026	7992865	25.5	83.4	1.5	74.4	0.3	5.5	2.5	-1	0.1	1	28	31.4	1
DM090	M	Ambodisaina	2018-11-23	16:00:00	327026	7992865	327026	7992865	26.4	79.1	0	74.4	0.3	5.5	3.6	0.6	-0.8	10	19	0	0
DM090	M	Ambodisaina	2018-11-24	15:33:00	327026	7992865	327011	7992832	26.9	80	0	74.4	0.3	5.5	3.6	0.6	-0.8	10	24	36.2	1
DM013	F	Ambodisaina	2018-11-20	15:40:00	326880	7992875	326880	7992875	25.2	78.4	0	94	0	3.7	2.7	-0.2	1	137	24	0	0
DM013	F	Ambodisaina	2018-11-21	17:27:00	326880	7992875	326880	7992890	24.6	86.2	39.8	94	0	3.7	2.7	-0.2	1	137	25	15	1
DM013	F	Ambodisaina	2018-11-23	16:05:00	326880	7992890	326817	7992893	25.8	81.5	1.5	94	0	3.7	2.7	-0.2	1	137	47	63.1	1
DM013	F	Ambodisaina	2018-11-24	15:44:00	326817	7992893	326817	7992893	26.9	80	0	94	0	3.7	0.5	-1	0.1	200	24	0	0
DM080	M	Ambodisaina	2018-11-20	15:30:00	326949	7993029	326949	7993029	25.3	77.9	0	79	0.2	5.1	2.9	1	-0.2	151	24	0	0
DM080	M	Ambodisaina	2018-11-21	16:52:00	326949	7993029	326940	7993041	24.7	85.8	39.8	79	0.2	5.1	2.9	1	-0.2	151	26	15	1
DM080	M	Ambodisaina	2018-11-22	18:07:00	326940	7993041	326940	7993036	25.4	83.5	1.5	79	0.2	5.1	2.9	1	-0.2	165	25	5	1
DM080	M	Ambodisaina	2018-11-23	15:40:00	326940	7993036	326949	7993029	26.4	79.3	0	79	0.2	5.1	2.9	1	-0.2	165	22	11.4	1
DM080	M	Ambodisaina	2018-11-24	15:00:00	326949	7993029	326949	7993029	27	79.9	0	79	0.2	5.1	2.9	1	-0.2	151	23	0	0
DM015	F	Ambodisaina	2018-12-05	15:49:00	326893	7992830	326886	7992830	26.7	80.5	1.5	82.9	-0.1	5.8	3.1	-0.3	0.9	100	23	7	1
DM015	F	Ambodisaina	2018-12-06	16:00:00	326886	7992830	326893	7992830	26.7	79.6	1	82.9	-0.1	5.8	2.1	-0.9	-0.5	119	24	7	1
DM015	F	Ambodisaina	2018-12-13	19:31:00	326893	7992830	326885	7992837	26.9	80.5	7.1	82.9	-0.1	5.8	3.1	-0.3	0.9	100	172	10.6	1
DM016	F	Ambodisaina	2018-12-08	18:53:00	326904	7992864	326886	7992867	26.6	77.9	3	94.6	0.3	2.9	1.1	1	0.2	113	51	18.2	1
DM016	F	Ambodisaina	2018-12-10	18:52:00	326886	7992867	326903	7992863	26	80.8	0	94.6	0.3	2.9	2.5	-0.4	-0.9	132	48	17.5	1
DM016	F	Ambodisaina	2018-12-11	17:46:00	326903	7992863	326885	7992864	26.7	82.9	0	94.6	0.3	2.9	1.1	1	0.2	113	23	18	1
DM017	F	Ambodisaina	2018-12-08	18:00:00	326871	7992771	326871	7992771	26.7	77.7	3	74.8	0.1	6.3	2	0.7	0.7	100	49	0	0
DM017	F	Ambodisaina	2018-12-11	17:33:00	326871	7992771	326861	7992755	26.2	81.4	0	74.8	0.1	6.3	2	0.7	0.7	100	72	18.9	1
DM018	F	Ambodisaina	2018-12-10	18:37:00	326700	7992676	326702	7992675	25.9	81	0	67.9	0.2	8	2.7	-0.5	0.8	12	49	2.2	1
DM018	F	Ambodisaina	2018-12-11	17:23:00	326702	7992675	326697	7992679	26.7	82.9	0	67.9	0.2	8	2.7	-0.5	0.8	12	22	6.4	1
DM019	M	Ambodisaina	2018-12-22	17:00:00	326969	7992840	326969	7992840	26.8	82.3	0	75.8	0.1	6.4	1.1	-0.6	0.8	51	23	0	0
DM019	M	Ambodisaina	2018-12-26	17:00:00	326969	7992840	326969	7992840	27.2	85.6	32.2	75.8	0.1	6.4	1.1	-0.6	0.8	51	96	0	0
DM020	M	Ambodisaina	2018-12-22	17:35:00	327035	7992896	327031	7992885	26.8	82.4	0	79.3	0	6.1	1.6	0.1	1	1	24	11.7	1
DM020	M	Ambodisaina	2018-12-26	16:54:00	327031	7992885	327031	7992885	27.2	85.6	32.2	79.3	0	6.1	3	-0.9	0.5	0	95	0	0
DM021	M	Ambodisaina	2018-12-22	17:37:00	327038	7992900	327040	7992910	26.8	82.4	0	78.9	0.1	5.5	1.6	0.1	1	1	24	10.2	1
DM021	M	Ambodisaina	2018-12-26	16:50:00	327040	7992910	327038	7992900	27.2	85.6	32.2	78.9	0.1	5.5	1.6	0.1	1	1	95	10.2	1
DM022	M	Ambodisaina	2018-12-22	17:41:00	327060	7992924	327059	7992926	26.8	82.4	0	75	-0.1	7.9	1.1	0.9	-0.4	3	24	2.2	1
DM022	M	Ambodisaina	2018-12-26	16:41:00	327059	7992926	327045	7992920	27.2	85.6	32.2	75	-0.1	7.9	1.1	0.9	-0.4	3	95	15.2	1
DM023	M	Ambodisaina	2018-12-22	17:59:00	327009	7992756	327000	7992743	26.9	82.1	0	68.7	0.1	8.9	2.5	-0.3	1	9	23	15.8	1
DM023	M	Ambodisaina	2018-12-26	17:09:00	327000	7992743	327000	7992717	27.2	85.6	32.2	68.7	0.1	8.9	0.5	0.5	0.9	1	95	26	1
DM024	M	Ambodisaina	2018-12-22	18:00:00	327006	7992814	327006	7992814	26.9	82.1	0	76.7	-0.4	10.7	5.7	-0.4	0.9	10	23	0	0
DM024	M	Ambodisaina	2018-12-26	17:23:00	327006	7992814	327032	7992781	27.2	85.6	32.2	76.7	-0.4	10.7	5.7	-0.4	0.9	10	95	42	1
DM025	M	Ambodisaina	2018-12-22	18:06:00	326894	7992798	326904	7992777	26.7	81.8	0	73.7	0.1	7.1	1.1	1	0.2	93	51	23.3
DM025	M	Ambodisaina	2018-12-26	17:00:00	326904	7992777	326904	7992777	27.2	85.6	32.2	73.7	0.1	7.1	2.7	-0.8	-0.6	83	95	0	0
DM026	M	Ambodisaina	2019-04-05	17:00:00	327010	7992824	327010	7992824	27	83.4	0	67.6	-0.1	10.7	5.7	-0.4	0.9	10	25	0	0
DM026	M	Ambodisaina	2019-04-08	16:00:00	327010	7992824	327010	7992824	25.9	90	10.6	67.6	-0.1	10.7	5.7	-0.4	0.9	10	71	0	0
DM027	M	Ambodisaina	2019-04-08	16:46:00	326945	7992845	326951	7992829	26.2	88.5	10.6	71.7	0	8.5	0.5	0.5	0.9	71	96	17.1	1
DM027	M	Ambodisaina	2019-04-09	16:03:00	326951	7992829	326949	7992836	26.8	84.5	1	71.7	0	8.5	1.1	1	0.2	49	23	7.3	1
DM028	M	Ambodisaina	2019-04-08	16:32:00	326971	7992843	326946	7992853	26.2	88.5	10.6	69.4	-0.2	10.9	3.6	-1	-0.1	31	96	26.9	1
DM028	M	Ambodisaina	2019-04-09	16:25:00	326946	7992853	326946	7992853	26.8	84.5	1	69.4	-0.2	10.9	1.5	0.5	0.9	74	23	0	0
DM029	F	Ambodisaina	2019-04-05	17:00:00	326818	7992734	326818	7992734	27	83.5	0	76.7	0	6.7	1.8	-1	-0.1	138	24	0	0
DM029	F	Ambodisaina	2019-04-08	16:22:00	326818	7992734	326812	7992761	25.9	90	10.6	76.7	0	6.7	1.8	-1	-0.1	138	71	27.7	1
DM029	F	Ambodisaina	2019-04-09	16:00:00	326812	7992761	326812	7992761	26.7	84.8	1	76.7	0	6.7	2.5	1	0.2	144	24	0	0
DM030	M	Ambodisaina	2019-04-08	16:40:00	327014	7992849	327019	7992859	26.2	88.5	10.6	80.3	0	6	2.5	-1	0.1	1	96	11.2	1
DM030	M	Ambodisaina	2019-04-09	16:14:00	327019	7992859	327020	7992858	26.8	84.5	1	80.3	0	6	3.6	0.6	-0.8	10	23	1.4	1
DM031	F	Ambodisaina	2019-04-12	17:00:00	326940	7992854	326940	7992854	27	83.9	25.3	91.8	0.1	3.7	1.5	0.5	0.9	74	73	0	0
DM031	F	Ambodisaina	2019-04-13	17:00:00	326940	7992854	326940	7992854	27.3	84.8	0	91.8	0.1	3.7	1.5	0.5	0.9	74	24	0	0
DM032	M	Ambodisaina	2019-04-10	17:00:00	326894	7992826	326894	7992826	27.2	81.8	42	64.9	-0.1	12.2	3.1	-0.3	0.9	100	25	0	0
DM032	M	Ambodisaina	2019-04-12	17:14:00	326894	7992826	326922	7992837	27	84.8	3	64.9	-0.1	12.2	3.1	-0.3	0.9	100	48	30.1	1
DM033	F	Ambodisaina	2019-04-12	16:32:00	326780	7992678	326762	7992718	27	83.8	25.3	69.3	-0.1	10.5	3	0.8	0.5	90	72	43.9	1
DM034	F	Ambodisaina	2019-04-12	15:48:00	326779	7992694	326779	7992693	27	83.7	25.3	71.7	0.3	6	3.6	-1	-0.1	93	71	1	1
DM034	F	Ambodisaina	2019-04-13	17:00:00	326779	7992693	326779	7992693	27.3	84.8	0	71.7	0.3	6	3.6	-1	-0.1	93	25	0	0
DM034	F	Ambodisaina	2019-04-15	15:00:00	326779	7992693	326779	7992693	27.5	84.2	0	71.7	0.3	6	3.6	-1	-0.1	93	46	0	0
DM036	M	Ambodisaina	2019-04-12	16:55:00	326841	7992748	326872	7992784	27	83.8	25.3	75.9	0	7	1.1	0.9	-0.4	130	72	47.5	1
DM036	M	Ambodisaina	2019-04-13	17:00:00	326872	7992784	326872	7992784	27.3	84.8	0	75.9	0	7	2	0.7	0.7	100	24	0	0
DM037	M	Ambodisaina	2019-04-15	15:49:00	326954	7993026	326968	7993020	27.6	84.1	0	70.2	-0.1	9.5	1.4	1	-0.2	137	47	15.2	1
DM037	M	Ambodisaina	2019-04-16	17:00:00	326968	7993020	326954	7993026	27.5	84	5.5	70.2	-0.1	9.5	1.4	1	-0.2	137	25	15.2	1
DM038	M	Ambodisaina	2019-04-15	16:29:00	327029	7992887	327013	7992894	27.5	84.3	0	75.3	0	6.9	2.5	0.9	-0.4	10	73	17.5
DM038	M	Ambodisaina	2019-04-16	17:00:00	327013	7992894	327013	7992894	27.5	84	5.5	75.3	0	6.9	0.7	1	0	12	25	0	0
DM041	M	Ambodisaina	2019-04-15	16:20:00	326996	7992803	326936	7992809	27.5	84.3	0	70.7	-0.1	9.4	4.8	0	1	10	73	60.3
DM041	M	Ambodisaina	2019-04-16	17:00:00	326936	7992809	326936	7992809	27.5	84	5.5	70.7	-0.1	9.4	1.6	0	-1	56	25	0	0
DM039	F	Ambodisaina	2019-04-19	17:00:00	326885	7992703	326885	7992703	26.4	89.3	56.6	84.4	-0.1	5.8	1.5	0.7	0.7	98	71	0	0
DM040	F	Ambodisaina	2019-04-17	16:55:00	326911	7992907	326906	7992916	27.3	84.6	0	77.6	0.1	6.1	2.7	-0.7	-0.7	109	24	10.3	1
DM042	M	Ambodisaina	2019-04-19	17:00:00	326920	7992906	326920	7992906	26	91.5	56.6	69.8	0.1	7.8	2.7	-0.7	-0.7	109	48	0	0
DM042	M	Ambodisaina	2019-04-23	16:00:00	326920	7992906	326920	7992906	26.2	87.4	44.7	69.8	0.1	7.8	2.7	-0.7	-0.7	109	95	0	0
DM042	M	Ambodisaina	2019-05-07	15:20:00	326920	7992906	326929	7992906	25	88.7	24.8	69.8	0.1	7.8	2.7	-0.7	-0.7	109	335	9	1
DM043	M	Ambodisaina	2019-04-17	17:11:00	326967	7992843	326955	7992839	27.3	84.6	0	80	0.1	5.7	1.1	-0.6	0.8	51	24	12.6	1
DM043	M	Ambodisaina	2019-04-20	16:31:00	326955	7992839	327006	7992821	25.9	90.3	54	80	0.1	5.7	1.1	-0.6	0.8	51	72	54.1	1
DM051	M	Ambodisaina	2019-04-23	15:56:00	327058	7992854	327079	7992858	26.3	87.3	35.2	69.4	0.2	7.7	3.2	-0.6	-0.8	10	71	21.4	1
DM044	F	Ambodisaina	2019-04-23	15:44:00	326900	7993028	326954	7993016	26.3	87.2	35.2	77.6	0	6.7	0	-0.4	0.9	169	72	55.3	1
DM044	F	Ambodisaina	2019-04-24	17:00:00	326954	7993016	326954	7993016	26.1	91.6	24.8	77.6	0	6.7	1.4	1	-0.2	137	25	0	0
DM045	F	Vohitrambato Route	2018-11-22	16:12:00	323195	7996473	323199	7996476	25.3	83.8	1.5	82.2	-0.1	6.1	1.5	-1	0.1	26	24	5	1
DM045	F	Vohitrambato Route	2018-11-23	17:49:00	323199	7996476	323211	7996477	26.4	79.2	0	82.2	-0.1	6.1	1.5	-1	0.1	26	26	12	1
DM045	F	Vohitrambato Route	2018-11-26	17:30:00	323211	7996477	323211	7996477	26.3	82.1	13	82.2	-0.1	6.1	12	-0.4	0.9	36	71	0	0
DM053	M	Vohitrambato Route	2018-11-23	18:00:00	324187	7994391	324187	7994391	26.4	79.3	0	70.1	0.1	7.8	13.6	-1	0.2	137	25	0	0
DM053	M	Vohitrambato Route	2018-11-26	17:15:00	324187	7994391	324187	7994391	26.3	82.1	13	70.1	0.1	7.8	13.6	-1	0.2	137	71	0	0
DM047	F	Vohitrambato Route	2018-11-23	18:00:00	324661	7993558	324661	7993558	26.4	79.3	0	71.5	0.1	7.9	4.3	-1	-0.2	200	25	0	0
DM047	F	Vohitrambato Route	2018-11-26	16:00:00	324661	7993558	324661	7993558	26.3	82.2	13	71.5	0.1	7.9	4.3	-1	-0.2	200	70	0	0
DM048	F	Vohitrambato Route	2018-11-29	16:08:00	325300	7993648	325303	7993644	26	82	0	66.8	0.1	9.3	7.2	-0.9	-0.4	150	49	5	1
DM048	F	Vohitrambato Route	2018-11-30	16:26:00	325303	7993644	325302	7993703	26.9	81.9	0	66.8	0.1	9.3	7.2	-0.9	-0.4	150	24	59	1
DM048	F	Vohitrambato Route	2018-12-01	15:14:00	325302	7993703	325299	7993707	24.4	88.7	21.5	66.8	0.1	9.3	7.6	1	-0.3	155	23	5	1
DM049	F	Vohitrambato Route	2018-11-29	15:50:00	325513	7993977	325487	7993968	26	82	0	84.2	-0.5	9	2	-1	0.1	67	49	27.5	1
DM049	F	Vohitrambato Route	2018-11-30	16:11:00	325487	7993968	325501	7993973	26.9	81.9	0	84.2	-0.5	9	7.7	-0.2	1	93	24	14.9	1
DM049	F	Vohitrambato Route	2018-12-01	15:11:00	325501	7993973	325501	7993973	24.4	88.7	21.5	84.2	-0.5	9	6.1	-0.1	-1	83	23	0	0
DM049	F	Vohitrambato Route	2018-12-03	19:45:00	325501	7993973	325501	7993972	25.5	77.3	2.7	84.2	-0.5	9	6.1	-0.1	-1	83	53	1	1
DM050	F	Vohitrambato Route	2018-11-30	16:34:00	325282	7993605	325259	7993561	26.9	82.2	4	71	0	8.9	8.6	-0.9	-0.4	130	25	49.6	1
DM050	F	Vohitrambato Route	2018-12-01	15:26:00	325259	7993561	325271	7993539	24.3	89.1	21.5	71	0	8.9	7.1	-0.4	0.9	116	22	25.1	1
DM006	M	Vohitrambato Route	2018-12-01	17:28:00	322906	7996742	322910	7996734	24.2	88.9	19.8	73.8	-0.1	8	4	-1	0.1	8	24	8.9	1
DM006	M	Vohitrambato Route	2018-12-05	18:20:00	322910	7996734	322906	7996742	26	79.1	2.2	73.8	-0.1	8	4	-1	0.1	8	97	8.9	1
DM052	F	Vohitrambato Route	2018-12-10	16:59:00	324748	7993631	324752	7993626	26	80.6	0	84.1	-0.1	5.6	12.7	-1	0.1	118	47	6.4	1
DM052	F	Vohitrambato Route	2018-12-11	16:53:00	324752	7993626	324755	7993636	26.6	83.3	0	84.1	-0.1	5.6	10	-0.4	0.9	141	24	10.4	1
DM052	F	Vohitrambato Route	2018-12-12	15:24:00	324755	7993636	324764	7993630	27.6	83.9	12.5	84.1	-0.1	5.6	11	-0.1	1	121	22	10.8	1
DM052	F	Vohitrambato Route	2018-12-13	18:00:00	324764	7993630	324764	7993630	28.5	80.4	3.8	84.1	-0.1	5.6	10	-0.4	0.9	141	27	0	0
DM011	M	Vohitrambato Route	2018-12-11	16:00:00	324601	7993749	324601	7993749	26.6	83	0	71.2	-0.1	9.3	8.2	0.4	-0.9	53	22	0	0
DM011	M	Vohitrambato Route	2018-12-12	16:34:00	324601	7993749	324557	7993753	27.7	83.9	12.5	71.2	-0.1	9.3	8.2	0.4	-0.9	53	25	44.2	1
DM054	F	Vohitrambato Route	2018-12-10	17:00:00	324578	7993714	324578	7993714	26	80.5	0	88.4	0	4.7	11.9	0.3	-0.9	48	48	0	0
DM054	F	Vohitrambato Route	2018-12-11	16:41:00	324578	7993714	324591	7993690	26.6	83.3	0	88.4	0	4.7	11.9	0.3	-0.9	48	24	27.3	1
DM054	F	Vohitrambato Route	2018-12-12	15:39:00	324591	7993690	324595	7993694	27.6	83.8	12.5	88.4	0	4.7	2.6	-0.4	-0.9	90	23	5.7	1
DM055	F	Vohitrambato Route	2018-12-10	17:00:00	323473	7996320	323473	7996320	26	80.4	0	81.4	0.2	4.8	10.2	1	-0.2	80	49	0	0
DM055	F	Vohitrambato Route	2018-12-11	17:00:00	323473	7996320	323473	7996320	26.6	83.3	0	81.4	0.2	4.8	10.2	1	-0.2	80	24	0	0
DM055	F	Vohitrambato Route	2018-12-12	17:10:00	323473	7996320	323489	7996314	27.6	83.9	12.5	81.4	0.2	4.8	10.2	1	-0.2	80	24	17.1	1
DM014	M	Vohitrambato Route	2018-12-22	16:00:00	322909	7996731	322909	7996731	26.8	82.4	0	63.8	0.1	11	4	-1	0.1	8	23	0	0
DM014	M	Vohitrambato Route	2018-12-26	17:00:00	322909	7996731	322909	7996731	27.2	85.5	32.2	63.8	0.1	11	4	-1	0.1	8	97	0	0
DM057	F	Vohitrambato Route	2018-12-22	16:24:00	323375	7996360	323377	7996369	26.8	82.4	0	82.7	0	5.7	14.3	0.3	-1	98	23	9.2	1
DM057	F	Vohitrambato Route	2018-12-26	17:00:00	323377	7996369	323377	7996369	27.2	85.5	32.2	82.7	0	5.7	14.3	0.3	-1	98	97	0	0
DM058	F	Vohitrambato Route	2018-12-22	16:58:00	325466	7993860	325485	7993873	26.8	82.3	0	69.9	-0.2	10.7	7.8	-1	-0.2	111	23	23	1
DM058	F	Vohitrambato Route	2018-12-26	16:09:00	325485	7993873	325473	7993897	27.2	85.6	35.1	69.9	-0.2	10.7	6.7	0.1	1	107	95	26.8	1
DM046	M	Vohitrambato Route	2019-01-19	17:11:00	324340	7994190	324317	7994255	27.7	85.5	10.8	70.9	0	8.6	4.6	0.3	-0.9	53	25	68.9	1
DM046	M	Vohitrambato Route	2019-01-21	16:24:00	324317	7994255	324324	7994223	27.1	91.3	11	70.9	0	8.6	3.9	-1	0.2	22	47	32.8	1
DM046	M	Vohitrambato Route	2019-01-22	17:05:00	324324	7994223	324310	7994221	26.5	90.2	33.8	70.9	0	8.6	0.5	0.4	-0.9	57	25	14.1	1
DM046	M	Vohitrambato Route	2019-01-24	16:45:00	324310	7994221	324323	7994214	27.6	87.8	0	70.9	0	8.6	3.2	0	-1	65	48	14.8	1
DM060	F	Vohitrambato Route	2019-01-21	15:58:00	325042	7993617	325070	7993580	27.1	91.3	11	73.3	0	7.7	9.6	0.3	1	63	47	46.4	1
DM060	F	Vohitrambato Route	2019-01-22	16:00:00	325070	7993580	325042	7993617	26.6	90.1	33.8	73.3	0	7.7	4.8	0	1	72	24	46.4	1
DM060	F	Vohitrambato Route	2019-01-24	16:07:00	325042	7993617	325075	7993582	27.5	87.8	0	73.3	0	7.7	9.6	0.3	1	63	48	48.1	1
DM061	F	Vohitrambato Route	2019-01-21	16:04:00	325063	7993591	325055	7993605	27.1	91.1	11	73.3	-0.1	8.5	8.1	-0.1	-1	64	48	16.1	1
DM061	F	Vohitrambato Route	2019-01-22	16:42:00	325055	7993605	325058	7993597	26.5	90.2	33.8	73.3	-0.1	8.5	8.1	-0.1	-1	64	25	8.5	1
DM061	F	Vohitrambato Route	2019-01-24	16:10:00	325058	7993597	325069	7993595	27.6	87.8	0	73.3	-0.1	8.5	8.1	-0.1	-1	64	47	11.2	1
DM061	F	Vohitrambato Route	2019-01-27	16:37:00	325069	7993595	325065	7993591	27.4	86.5	132.1	73.3	-0.1	8.5	8.1	-0.1	-1	64	73	5.7	1
DM061	F	Vohitrambato Route	2019-01-29	15:40:00	325065	7993591	325065	7993591	25.7	85.7	51.7	73.3	-0.1	8.5	8.1	-0.1	-1	64	47	0	0
DM062	F	Vohitrambato Route	2019-02-14	17:12:00	322719	7997019	322764	7996974	26.3	77.3	0	88.4	0	4.6	10.7	0.1	1	10	48	63.6	1
DM062	F	Vohitrambato Route	2019-02-19	16:56:00	322764	7996974	322765	7996967	27.1	80.2	0	88.4	0	4.6	4.7	-1	0.1	12	120	7.1	1
DM063	F	Vohitrambato Route	2019-04-25	16:00:00	325928	7993955	325928	7993955	26.6	87	0	81.2	0	5.7	4.8	0.8	-0.6	141	22	0	0
DM063	F	Vohitrambato Route	2019-04-30	17:00:00	325928	7993955	325928	7993955	25.5	90	34.5	81.2	0	5.7	4.8	0.8	-0.6	141	121	0	0
DM064	F	Vohitrambato Route	2019-04-24	17:21:00	325479	7993884	325459	7993900	26	91.7	24.8	72.6	-0.2	9.4	6.7	0.1	1	107	26	25.6
DM064	F	Vohitrambato Route	2019-04-25	16:10:00	325459	7993900	325457	7993903	26.6	87.4	0	72.6	-0.2	9.4	6.6	0.1	-1	103	23	3.6	1
DM065	F	Vohitrambato Route	2019-04-25	16:15:00	325316	7993706	325320	7993706	26.6	87.4	0	79.5	-0.2	7.2	6.9	-0.9	0.4	170	23	4	1
DM065	F	Vohitrambato Route	2019-04-30	17:00:00	325320	7993706	325316	7993706	25.5	90	34.5	79.5	-0.2	7.2	6.9	-0.9	0.4	170	121	4	1
DM056	M	Vohitrambato Route	2019-04-25	16:00:00	325090	7993552	325090	7993552	26.6	87.4	0	64.9	-0.1	12.7	6.8	0.6	-0.8	63	23	0	0
DM056	M	Vohitrambato Route	2019-04-30	16:50:00	325090	7993552	325088	7993551	25.5	90	34.5	64.9	-0.1	12.7	6.8	0.6	-0.8	63	121	2.2	1
DM059	M	Vohitrambato Route	2019-05-06	17:42:00	322737	7997097	322759	7997118	24.2	88.9	13.7	72.7	0	8.4	5.5	-0.9	0.3	50	121	30.4	1
DM068	F	Vohitrambato Route	2019-05-01	16:48:00	323415	7996324	323455	7996318	25	89.7	34.7	77.8	0.1	5.9	6.7	0.8	0.6	135	122	40.4
DM068	F	Vohitrambato Route	2019-05-06	16:54:00	323455	7996318	323464	7996325	24.2	88.9	13.7	77.8	0.1	5.9	11.1	0.8	0.6	98	120	11.4	1
DM066	M	Vohitrambato Route	2019-05-01	16:43:00	323503	7996329	323582	7996358	25	89.7	34.7	71.9	0	8.4	10.5	-0.8	-0.6	63	122	84.2
DM066	M	Vohitrambato Route	2019-05-07	17:29:00	323582	7996358	323564	7996313	24.3	87.6	13.7	71.9	0	8.4	8.8	0.3	1	0	144	48.5	1
DM070	F	Vohitrambato Route	2019-05-06	16:36:00	323515	7996098	323527	7996097	24.3	89.7	7.8	87	-0.1	5.2	10.5	-0.1	-1	65	72	12	1
DM070	F	Vohitrambato Route	2019-05-07	16:00:00	323527	7996097	323515	7996098	24.7	81.5	0	87	-0.1	5.2	10.5	-0.1	-1	65	23	12	1
DM071	F	Vohitrambato Route	2019-05-07	16:00:00	323888	7995162	323888	7995162	24.7	81.9	0	84.4	0	5.1	5.2	-0.6	0.8	111	24	0	0
DM071	F	Vohitrambato Route	2019-05-08	17:00:00	323888	7995162	323888	7995162	24.5	85.2	7.4	84.4	0	5.1	5.2	-0.6	0.8	111	25	0	0
DM072	F	Vohitrambato Route	2019-05-07	16:56:00	323859	7994919	323859	7994920	24.6	82.1	0	70.7	0	8.5	7.3	0.9	-0.3	93	25	1	1
DM072	F	Vohitrambato Route	2019-05-08	17:00:00	323859	7994920	323859	7994920	24.5	85.1	7.4	70.7	0	8.5	7.3	0.9	-0.3	93	24	0	0
DM067	M	Vohitrambato Route	2019-05-10	17:34:00	322852	7996793	322893	7996799	24.2	91.6	42.3	86.8	0	4.9	3	-1	0.1	0	49	41.4	1
DM074	F	Vohitrambato Route	2019-05-09	17:00:00	324621	7993538	324621	7993538	24.3	93.2	54.9	84.6	-0.1	5.7	8.5	-1	0.1	217	25	0	0
DM074	F	Vohitrambato Route	2019-05-10	16:00:00	324621	7993538	324621	7993538	24.1	90.1	11.4	84.6	-0.1	5.7	8.5	-1	0.1	217	23	0	0
DM074	F	Vohitrambato Route	2019-05-13	16:52:00	324621	7993538	324620	7993530	24.6	86.5	10.3	84.6	-0.1	5.7	8.5	-1	0.1	217	73	8.1	1
DM069	M	Vohitrambato Route	2019-05-09	16:20:00	325253	7993559	325252	7993569	24.3	93.1	54.9	65.8	0	10.6	7.1	-0.4	0.9	116	24	10	1
DM069	M	Vohitrambato Route	2019-05-10	15:42:00	325252	7993569	325254	7993562	24.1	90.4	11.4	65.8	0	10.6	7.1	-0.4	0.9	116	24	7.3	1
DM069	M	Vohitrambato Route	2019-05-13	15:56:00	325254	7993562	325255	7993560	24.6	86.5	10.3	65.8	0	10.6	7.1	-0.4	0.9	116	72	2.2	1
DM076	F	Vohitrambato Route	2019-05-10	15:49:00	324968	7993647	324970	7993649	24.1	90.4	11.4	77.3	-0.1	7.7	2	0.7	0.7	132	24	2.8	1
DM076	F	Vohitrambato Route	2019-05-13	16:00:00	324970	7993649	324970	7993649	24.6	86.5	10.3	77.3	-0.1	7.7	2	0.7	0.7	132	72	0	0
DM076	F	Vohitrambato Route	2019-05-14	16:00:00	324970	7993649	324970	7993649	25	84.3	0	77.3	-0.1	7.7	2	0.7	0.7	132	24	0	0
DM077	F	Vohitrambato Route	2019-05-13	17:38:00	323608	7995833	323605	7995828	24.6	86.5	10.3	84.7	0.1	4.7	1.8	0.7	0.7	17	73	5.8	1
DM077	F	Vohitrambato Route	2019-05-14	17:22:00	323605	7995828	323606	7995826	25.1	83.8	0	84.7	0.1	4.7	3.9	0.5	-0.9	32	23	2.2	1
DM073	M	Vohitrambato Route	2019-05-13	17:02:00	324191	7994429	324226	7994430	24.6	86.5	10.3	61.5	0.1	12.1	16.1	0.6	-0.8	118	72	35	1
DM079	F	Vohitrambato Route	2019-05-13	16:00:00	324399	7994150	324399	7994150	24.6	86.5	10.3	75	-0.1	7.9	4.3	0.8	-0.6	12	72	0	0
DM079	F	Vohitrambato Route	2019-05-14	16:08:00	324399	7994150	324399	7994149	25	84.3	0	75	-0.1	7.9	4.3	0.8	-0.6	12	24	1	1
DM078	M	Vohitrambato Route	2019-05-16	16:46:00	324317	7994272	324325	7994265	24.4	88.6	16.5	68.4	-0.2	11.6	5.1	1	0	10	24	10.6	1
DM078	M	Vohitrambato Route	2019-05-17	16:00:00	324325	7994265	324317	7994272	24.2	84.6	1	68.4	-0.2	11.6	3.9	-1	0.2	22	23	10.6	1
DM081	F	Vohitrambato Route	2019-05-17	15:35:00	325478	7993962	325478	7993958	24.2	84.6	1	75.6	-0.1	8.1	7.7	-0.2	1	93	24	4	1
DM081	F	Vohitrambato Route	2019-05-18	16:46:00	325478	7993958	325492	7993963	23.8	85.7	2	75.6	-0.1	8.1	7.7	-0.2	1	93	25	14.9	1
DM081	F	Vohitrambato Route	2019-05-23	16:14:00	325492	7993963	325499	7993967	24.2	85.1	8.1	75.6	-0.1	8.1	6.9	0.3	1	74	119	8.1	1
DM082	F	Vohitrambato Route	2018-12-03	17:20:00	322561	7997430	322572	7997430	25.2	80.4	21.2	83.5	0	5.2	8	0.7	0.7	22	71	11	1
DM082	F	Vohitrambato Route	2018-12-12	17:58:00	322572	7997430	322558	7997424	26.6	80.7	5.9	83.5	0	5.2	11.9	-0.8	-0.6	35	217	15.2	1
DM082	F	Vohitrambato Route	2018-12-13	16:29:00	322558	7997424	322554	7997427	28.6	80	3.8	83.5	0	5.2	8	0.7	0.7	22	22	5	1
DM083	F	Vohitrambato Route	2018-12-03	17:29:00	322542	7997458	322554	7997464	25.2	80.4	21.2	69.2	-0.1	9.9	4.3	-1	0	9	71	13.4	1
DM083	F	Vohitrambato Route	2018-12-06	18:13:00	322554	7997464	322538	7997455	26.6	80.8	2	69.2	-0.1	9.9	9.1	-0.6	-0.8	10	73	18.4	1
DM084	F	Vohitrambato Route	2018-12-03	16:49:00	322803	7997185	322794	7997240	25.2	80.4	21.2	89.3	0.2	3.5	16	0.6	-0.8	97	71	55.7	1
DM084	F	Vohitrambato Route	2018-12-06	18:00:00	322794	7997240	322794	7997240	26.6	80.8	2	89.3	0.2	3.5	11	-1	0.1	152	73	0	0
DM084	F	Vohitrambato Route	2018-12-12	18:00:00	322794	7997240	322803	7997185	26.6	80.6	10.6	89.3	0.2	3.5	11	-1	0.1	152	144	55.7	1
DM084	F	Vohitrambato Route	2018-12-13	17:38:00	322803	7997185	322802	7997182	28.5	80.1	3.8	89.3	0.2	3.5	16	0.6	-0.8	97	24	3.2	1
DM084	F	Vohitrambato Route	2018-12-19	16:39:00	322802	7997182	322794	7997174	26.3	83.7	14.9	89.3	0.2	3.5	16	0.6	-0.8	97	143	11.3	1
DM085	F	Vohitrambato Route	2018-12-24	17:21:00	322537	7997468	322557	7997426	26.6	83.8	34.2	66.3	0.3	7.6	4.3	-1	0	9	120	46.5	1
DM086	F	Vohitrambato Route	2019-01-04	16:23:00	322813	7997198	322807	7997186	27.8	83.3	18.5	86.7	-0.1	5.1	15.9	0.2	1	108	263	13.4	1
DM075	M	Vohitrambato Route	2019-01-22	18:13:00	322565	7997380	322566	7997381	26.5	90	38.7	71	-0.1	9.2	6.8	-0.6	0.8	59	24	1.4	1
DM075	M	Vohitrambato Route	2019-01-24	17:30:00	322566	7997381	322566	7997381	27.6	87.6	0	71	-0.1	9.2	6.8	-0.6	0.8	59	47	0	0
DM010	M	Vohitrambato Route	2019-02-09	18:10:00	322527	7997400	322513	7997389	27.1	85.7	8.5	78	-0.2	7.6	7.4	-0.5	-0.8	49	97	17.8	1
DM089	F	Invasion front	2019-02-06	16:45:00	315912	7979364	315912	7979364	27.8	82.4	7.8	75.7	0	6.8	7.1	0.5	-0.9	53	48	0	0
DM089	F	Invasion front	2019-02-11	17:59:00	315912	7979364	315876	7979397	26.7	84.6	8.2	75.7	0	6.8	7.1	0.5	-0.9	53	121	48.8	1
DM012	M	Invasion front	2019-02-20	18:17:00	315503	7979004	315504	7979003	28.1	81.3	0	66.1	-0.1	11.6	14.8	-0.6	-0.8	0	49	1.4	1
DM012	M	Invasion front	2019-02-26	18:06:00	315504	7979003	315519	7978987	27.2	86.5	14.2	66.1	-0.1	11.6	14.8	-0.6	-0.8	0	144	21.9	1
DM091	F	Invasion front	2019-03-04	18:05:00	315488	7978628	315491	7978624	27.4	87.5	31.7	98.5	0.1	3.1	7.1	0.5	0.8	49	144	5	1
