# Supplementary material for: Spatial ecology of the invasive Asian common toad in Madagascar and its implications for invasion dynamics
Source: Sci Rep. 2023 Mar 2;13:3526. doi: 10.1038/s41598-023-29467-2 (PMC9981762; doi:10.1038/s41598-023-29467-2)
Supplement: Supplementary file 4 — Supplementary Table S3. [file 41598_2023_29467_MOESM4_ESM.xlsx]

## Sheet: Sheet1
Toad ID	Coordinate cell (Easting)	Coordinate cell (Northing)	Presence/absence of the toad in the cell (presence=1; absence = 0)	Cell distance from starting point (m)	Slope (degrees)	Northness	Eastness	Forest (%)	Scrubland (%)	Grassland (%)	Barren land (%)	Road density (m/cell)	Distance from waterbodies (m)	Slope difference between starting and arrival cells (degrees)	Northness difference between starting and arrival cells	Eastness difference between starting and arrival cells	Forest, difference between starting and arrival cells (%)	Scrubland, difference between starting and arrival cells (%)	Grassland, difference between starting and arrival cells (%)	Barren land, difference between starting and arrival cells (%)	Road density, difference between starting and arrival cells (m/cell)	Distance from waterbodies, difference between starting and arrival cells (m)
DM001	326633	7992999	0	84.8528	1.60105	-0.0384694	-0.99926	0	0	0	1	0	62.162	0.168953	0.559991	-0.198107	0	0	0	0	0	-83.838
DM001	326653	7992999	0	72.111	3.07752	-0.332145	0.943228	0	0	0.25	0.75	0	76.2614	1.64542	0.266315	1.74438	0	0	0.25	-0.25	0	-69.7386
DM001	326673	7992999	0	63.2456	2.86241	-0.59846	-0.801153	0	0	0	1	0	90.2147	1.43031	0	0	0	0	0	0	0	-55.7853
DM001	326693	7992999	0	60	3.07752	0.998703	-0.050914	0	0	0.25	0.75	0	104.345	1.64542	1.59716	0.750239	0	0	0.25	-0.25	0	-41.6553
DM001	326713	7992999	0	63.2456	2.53049	-0.996088	0.0883687	0	0	0	1	0	114.083	1.0984	-0.397628	0.889521	0	0	0	0	0	-31.9169
DM001	326733	7992999	0	72.111	2.02487	-0.996088	0.0883687	0	0	0	1	0	117.086	0.592772	-0.397628	0.889521	0	0	0	0	0	-28.9142
DM001	326753	7992999	0	84.8528	1.51893	-0.996088	0.0883687	0	0	0	1	0	117.916	0.0868316	-0.397628	0.889521	0	0	0	0	0	-28.0836
DM001	326633	7992979	0	72.111	1.01275	-0.996088	0.0883687	0	0.75	0	0.25	0	76.2614	-0.419346	-0.397628	0.889521	0	0.75	0	-0.75	0	-69.7386
DM001	326653	7992979	0	56.5685	2.08713	-0.888352	-0.459163	0	1	0	0	0	90.2147	0.655036	-0.289892	0.34199	0	1	0	-1	0	-55.7853
DM001	326673	7992979	0	44.7214	2.14759	-0.59846	-0.801153	0	0.25	0.75	0	0	104.345	0.715489	0	0	0	0.25	0.75	-1	0	-41.6553
DM001	326693	7992979	0	40	2.08713	-0.188281	-0.982115	0	0	0.25	0.75	0	118.377	0.655036	0.410179	-0.180963	0	0	0.25	-0.25	0	-27.6229
DM001	326713	7992979	0	44.7214	1.51893	-0.996088	0.0883687	0	0	0	1	0	131.351	0.0868316	-0.397628	0.889521	0	0	0	0	0	-14.6494
DM001	326733	7992979	0	56.5685	1.60105	-0.947293	-0.32037	0	0	0.25	0.75	0	137.086	0.168953	-0.348832	0.480783	0	0	0.25	-0.25	0	-8.91423
DM001	326753	7992979	0	72.111	1.51893	-0.996088	0.0883687	0	0	0	1	0	137.796	0.0868316	-0.397628	0.889521	0	0	0	0	0	-8.20419
DM001	326633	7992959	0	63.2456	2.02487	-0.996088	0.0883687	0	0.25	0	0.75	0	88.0915	0.592772	-0.397628	0.889521	0	0.25	0	-0.25	0	-57.9085
DM001	326653	7992959	0	44.7214	1.60105	0.710866	-0.703327	0	0.5	0.5	0	0	104.345	0.168953	1.30933	0.0978256	0	0.5	0.5	-1	0	-41.6553
DM001	326673	7992959	0	28.2843	1.13226	-0.870483	-0.492199	0	0	1	0	0	118.377	-0.299836	-0.272022	0.308953	0	0	1	-1	0	-27.6229
DM001	326693	7992959	0	20	0.506415	-0.996088	0.0883687	0	0	0	1	0	132.516	-0.925682	-0.397628	0.889521	0	0	0	0	0	-13.4839
DM001	326713	7992959	0	28.2843	0.506415	0.525322	0.850904	0	0	0.5	0.5	0	146.485	-0.925682	1.12378	1.65206	0	0	0.5	-0.5	0	0.484665
DM001	326733	7992959	0	44.7214	1.60105	0.823584	0.567194	0	0.25	0.75	0	0	155.425	0.168953	1.42204	1.36835	0	0.25	0.75	-1	0	9.42535
DM001	326753	7992959	0	63.2456	2.14759	-0.448074	0.893997	0	0	0.5	0.5	0	157.706	0.715489	0.150386	1.69515	0	0	0.5	-0.5	0	11.7057
DM001	326633	7992939	0	60	2.02487	-0.996088	0.0883687	0	0	0.25	0.75	0	89.757	0.592772	-0.397628	0.889521	0	0	0.25	-0.25	0	-56.243
DM001	326653	7992939	0	40	1.60105	0.710866	-0.703327	0	0	0	1	0	109.269	0.168953	1.30933	0.0978256	0	0	0	0	0	-36.7309
DM001	326673	7992939	0	20	1.60105	0.710866	-0.703327	0	0	0.25	0.75	0	128.396	0.168953	1.30933	0.0978256	0	0	0.25	-0.25	0	-17.6038
DM001	326693	7992939	1	0	1.4321	-0.59846	-0.801153	0	0	0	1	0	145.964	0	0	0	0	0	0	0	0	-0.0361786
DM001	326713	7992939	0	20	1.13226	-0.870483	-0.492199	0	0	0.5	0.5	0	160.728	-0.299836	-0.272022	0.308953	0	0	0.5	-0.5	0	14.7283
DM001	326733	7992939	0	40	1.13226	-0.0499844	0.99875	0	0	0.75	0.25	0	172.299	-0.299836	0.548476	1.7999	0	0	0.75	-0.75	0	26.2985
DM001	326753	7992939	0	60	2.86241	-0.448074	0.893997	0	0	0.5	0.5	0	177.636	1.43031	0.150386	1.69515	0	0	0.5	-0.5	0	31.6359
DM001	326633	7992919	0	63.2456	1.82533	0.711642	0.702543	0	0.5	0.5	0	0	89.757	0.393238	1.3101	1.5037	0	0.5	0.5	-1	0	-56.243
DM001	326653	7992919	0	44.7214	1.4321	-0.59846	-0.801153	0	0	0.75	0.25	0	109.757	0	0	0	0	0	0.75	-0.75	0	-36.243
DM001	326673	7992919	0	28.2843	2.86241	-0.59846	-0.801153	0	0	0	1	0	129.757	1.43031	0	0	0	0	0	0	0	-16.2431
DM001	326693	7992919	0	20	3.57633	-0.59846	-0.801153	0	0	0	1	0	149.487	2.14424	0	0	0	0	0	0	0	3.48718
DM001	326713	7992919	0	28.2843	3.1996	0.710866	-0.703327	0	0	1	0	0	168.742	1.76751	1.30933	0.0978256	0	0	1	-1	0	22.742
DM001	326733	7992919	0	44.7214	1.4321	-0.59846	-0.801153	0	0	0.75	0.25	0	186.729	0	0	0	0	0	0.75	-0.75	0	40.7293
DM001	326753	7992919	0	63.2456	2.53049	-0.737975	-0.674828	0	0.25	0.75	0	0	196.701	1.0984	-0.139515	0.126324	0	0.25	0.75	-1	0	50.7008
DM001	326633	7992899	0	72.111	2.53049	-0.737975	-0.674828	0	1	0	0	0	89.757	1.0984	-0.139515	0.126324	0	1	0	-1	0	-56.243
DM001	326653	7992899	0	56.5685	2.02487	-0.996088	0.0883687	0	0.5	0.5	0	0	109.757	0.592772	-0.397628	0.889521	0	0.5	0.5	-1	0	-36.243
DM001	326673	7992899	0	44.7214	2.72514	0.961544	-0.27465	0	0	0.75	0.25	0	129.757	1.29304	1.56	0.526503	0	0	0.75	-0.75	0	-16.2431
DM001	326693	7992899	0	40	2.86241	-0.59846	-0.801153	0	0.25	0.75	0	0	149.757	1.43031	0	0	0	0.25	0.75	-1	0	3.75694
DM001	326713	7992899	0	44.7214	3.57633	-0.995003	-0.0998438	0	0	1	0	0	169.757	2.14424	-0.396543	0.701309	0	0	1	-1	0	23.7569
DM001	326733	7992899	0	56.5685	2.72514	-0.536148	0.844124	0	0	1	0	0	189.614	1.29304	0.0623122	1.64528	0	0	1	-1	0	43.6141
DM001	326753	7992899	0	72.111	2.53049	-0.996088	0.0883687	0	0.5	0.5	0	0	208.256	1.0984	-0.397628	0.889521	0	0.5	0.5	-1	0	62.2561
DM001	326633	7992879	0	84.8528	3.23927	-0.498284	0.867014	0	1	0	0	0	89.757	1.80717	0.100176	1.66817	0	1	0	-1	0	-56.243
DM001	326653	7992879	0	72.111	3.1996	-0.947293	-0.32037	0	0.75	0.25	0	0	109.757	1.76751	-0.348832	0.480783	0	0.75	0.25	-1	0	-36.243
DM001	326673	7992879	0	63.2456	2.58054	-0.223962	0.974598	0	0.25	0.75	0	0	129.757	1.14844	0.374498	1.77575	0	0.25	0.75	-1	0	-16.2431
DM001	326693	7992879	0	60	1.82533	-0.946941	0.321407	0	0.25	0.75	0	0	149.757	0.393238	-0.348481	1.12256	0	0.25	0.75	-1	0	3.75694
DM001	326713	7992879	0	63.2456	2.53049	0.367319	-0.930095	0	0	1	0	0	169.757	1.0984	0.965779	-0.128942	0	0	1	-1	0	23.7569
DM001	326733	7992879	0	72.111	2.72514	-0.536148	0.844124	0	0.25	0.75	0	0	188.497	1.29304	0.0623122	1.64528	0	0.25	0.75	-1	0	42.4971
DM001	326753	7992879	0	84.8528	2.72514	0.961544	-0.27465	0	0.5	0.5	0	0	202.563	1.29304	1.56	0.526503	0	0.5	0.5	-1	0	56.5633
DM001	326633	7992999	0	84.8528	1.60105	-0.0384694	-0.99926	0	0	0	1	0	62.162	0.168953	0.559991	-0.198107	0	0	0	0	0	-83.838
DM001	326653	7992999	0	72.111	3.07752	-0.332145	0.943228	0	0	0.25	0.75	0	76.2614	1.64542	0.266315	1.74438	0	0	0.25	-0.25	0	-69.7386
DM001	326673	7992999	0	63.2456	2.86241	-0.59846	-0.801153	0	0	0	1	0	90.2147	1.43031	0	0	0	0	0	0	0	-55.7853
DM001	326693	7992999	0	60	3.07752	0.998703	-0.050914	0	0	0.25	0.75	0	104.345	1.64542	1.59716	0.750239	0	0	0.25	-0.25	0	-41.6553
DM001	326713	7992999	0	63.2456	2.53049	-0.996088	0.0883687	0	0	0	1	0	114.083	1.0984	-0.397628	0.889521	0	0	0	0	0	-31.9169
DM001	326733	7992999	0	72.111	2.02487	-0.996088	0.0883687	0	0	0	1	0	117.086	0.592772	-0.397628	0.889521	0	0	0	0	0	-28.9142
DM001	326753	7992999	0	84.8528	1.51893	-0.996088	0.0883687	0	0	0	1	0	117.916	0.0868316	-0.397628	0.889521	0	0	0	0	0	-28.0836
DM001	326633	7992979	0	72.111	1.01275	-0.996088	0.0883687	0	0.75	0	0.25	0	76.2614	-0.419346	-0.397628	0.889521	0	0.75	0	-0.75	0	-69.7386
DM001	326653	7992979	0	56.5685	2.08713	-0.888352	-0.459163	0	1	0	0	0	90.2147	0.655036	-0.289892	0.34199	0	1	0	-1	0	-55.7853
DM001	326673	7992979	0	44.7214	2.14759	-0.59846	-0.801153	0	0.25	0.75	0	0	104.345	0.715489	0	0	0	0.25	0.75	-1	0	-41.6553
DM001	326693	7992979	0	40	2.08713	-0.188281	-0.982115	0	0	0.25	0.75	0	118.377	0.655036	0.410179	-0.180963	0	0	0.25	-0.25	0	-27.6229
DM001	326713	7992979	0	44.7214	1.51893	-0.996088	0.0883687	0	0	0	1	0	131.351	0.0868316	-0.397628	0.889521	0	0	0	0	0	-14.6494
DM001	326733	7992979	0	56.5685	1.60105	-0.947293	-0.32037	0	0	0.25	0.75	0	137.086	0.168953	-0.348832	0.480783	0	0	0.25	-0.25	0	-8.91423
DM001	326753	7992979	0	72.111	1.51893	-0.996088	0.0883687	0	0	0	1	0	137.796	0.0868316	-0.397628	0.889521	0	0	0	0	0	-8.20419
DM001	326633	7992959	0	63.2456	2.02487	-0.996088	0.0883687	0	0.25	0	0.75	0	88.0915	0.592772	-0.397628	0.889521	0	0.25	0	-0.25	0	-57.9085
DM001	326653	7992959	0	44.7214	1.60105	0.710866	-0.703327	0	0.5	0.5	0	0	104.345	0.168953	1.30933	0.0978256	0	0.5	0.5	-1	0	-41.6553
DM001	326673	7992959	0	28.2843	1.13226	-0.870483	-0.492199	0	0	1	0	0	118.377	-0.299836	-0.272022	0.308953	0	0	1	-1	0	-27.6229
DM001	326693	7992959	0	20	0.506415	-0.996088	0.0883687	0	0	0	1	0	132.516	-0.925682	-0.397628	0.889521	0	0	0	0	0	-13.4839
DM001	326713	7992959	0	28.2843	0.506415	0.525322	0.850904	0	0	0.5	0.5	0	146.485	-0.925682	1.12378	1.65206	0	0	0.5	-0.5	0	0.484665
DM001	326733	7992959	0	44.7214	1.60105	0.823584	0.567194	0	0.25	0.75	0	0	155.425	0.168953	1.42204	1.36835	0	0.25	0.75	-1	0	9.42535
DM001	326753	7992959	0	63.2456	2.14759	-0.448074	0.893997	0	0	0.5	0.5	0	157.706	0.715489	0.150386	1.69515	0	0	0.5	-0.5	0	11.7057
DM001	326633	7992939	0	60	2.02487	-0.996088	0.0883687	0	0	0.25	0.75	0	89.757	0.592772	-0.397628	0.889521	0	0	0.25	-0.25	0	-56.243
DM001	326653	7992939	0	40	1.60105	0.710866	-0.703327	0	0	0	1	0	109.269	0.168953	1.30933	0.0978256	0	0	0	0	0	-36.7309
DM001	326673	7992939	0	20	1.60105	0.710866	-0.703327	0	0	0.25	0.75	0	128.396	0.168953	1.30933	0.0978256	0	0	0.25	-0.25	0	-17.6038
DM001	326693	7992939	1	0	1.4321	-0.59846	-0.801153	0	0	0	1	0	145.964	0	0	0	0	0	0	0	0	-0.0361786
DM001	326713	7992939	0	20	1.13226	-0.870483	-0.492199	0	0	0.5	0.5	0	160.728	-0.299836	-0.272022	0.308953	0	0	0.5	-0.5	0	14.7283
DM001	326733	7992939	0	40	1.13226	-0.0499844	0.99875	0	0	0.75	0.25	0	172.299	-0.299836	0.548476	1.7999	0	0	0.75	-0.75	0	26.2985
DM001	326753	7992939	0	60	2.86241	-0.448074	0.893997	0	0	0.5	0.5	0	177.636	1.43031	0.150386	1.69515	0	0	0.5	-0.5	0	31.6359
DM001	326633	7992919	0	63.2456	1.82533	0.711642	0.702543	0	0.5	0.5	0	0	89.757	0.393238	1.3101	1.5037	0	0.5	0.5	-1	0	-56.243
DM001	326653	7992919	0	44.7214	1.4321	-0.59846	-0.801153	0	0	0.75	0.25	0	109.757	0	0	0	0	0	0.75	-0.75	0	-36.243
DM001	326673	7992919	0	28.2843	2.86241	-0.59846	-0.801153	0	0	0	1	0	129.757	1.43031	0	0	0	0	0	0	0	-16.2431
DM001	326693	7992919	0	20	3.57633	-0.59846	-0.801153	0	0	0	1	0	149.487	2.14424	0	0	0	0	0	0	0	3.48718
DM001	326713	7992919	0	28.2843	3.1996	0.710866	-0.703327	0	0	1	0	0	168.742	1.76751	1.30933	0.0978256	0	0	1	-1	0	22.742
DM001	326733	7992919	0	44.7214	1.4321	-0.59846	-0.801153	0	0	0.75	0.25	0	186.729	0	0	0	0	0	0.75	-0.75	0	40.7293
DM001	326753	7992919	0	63.2456	2.53049	-0.737975	-0.674828	0	0.25	0.75	0	0	196.701	1.0984	-0.139515	0.126324	0	0.25	0.75	-1	0	50.7008
DM001	326633	7992899	0	72.111	2.53049	-0.737975	-0.674828	0	1	0	0	0	89.757	1.0984	-0.139515	0.126324	0	1	0	-1	0	-56.243
DM001	326653	7992899	0	56.5685	2.02487	-0.996088	0.0883687	0	0.5	0.5	0	0	109.757	0.592772	-0.397628	0.889521	0	0.5	0.5	-1	0	-36.243
DM001	326673	7992899	0	44.7214	2.72514	0.961544	-0.27465	0	0	0.75	0.25	0	129.757	1.29304	1.56	0.526503	0	0	0.75	-0.75	0	-16.2431
DM001	326693	7992899	0	40	2.86241	-0.59846	-0.801153	0	0.25	0.75	0	0	149.757	1.43031	0	0	0	0.25	0.75	-1	0	3.75694
DM001	326713	7992899	0	44.7214	3.57633	-0.995003	-0.0998438	0	0	1	0	0	169.757	2.14424	-0.396543	0.701309	0	0	1	-1	0	23.7569
DM001	326733	7992899	0	56.5685	2.72514	-0.536148	0.844124	0	0	1	0	0	189.614	1.29304	0.0623122	1.64528	0	0	1	-1	0	43.6141
DM001	326753	7992899	0	72.111	2.53049	-0.996088	0.0883687	0	0.5	0.5	0	0	208.256	1.0984	-0.397628	0.889521	0	0.5	0.5	-1	0	62.2561
DM001	326633	7992879	0	84.8528	3.23927	-0.498284	0.867014	0	1	0	0	0	89.757	1.80717	0.100176	1.66817	0	1	0	-1	0	-56.243
DM001	326653	7992879	0	72.111	3.1996	-0.947293	-0.32037	0	0.75	0.25	0	0	109.757	1.76751	-0.348832	0.480783	0	0.75	0.25	-1	0	-36.243
DM001	326673	7992879	0	63.2456	2.58054	-0.223962	0.974598	0	0.25	0.75	0	0	129.757	1.14844	0.374498	1.77575	0	0.25	0.75	-1	0	-16.2431
DM001	326693	7992879	0	60	1.82533	-0.946941	0.321407	0	0.25	0.75	0	0	149.757	0.393238	-0.348481	1.12256	0	0.25	0.75	-1	0	3.75694
DM001	326713	7992879	0	63.2456	2.53049	0.367319	-0.930095	0	0	1	0	0	169.757	1.0984	0.965779	-0.128942	0	0	1	-1	0	23.7569
DM001	326733	7992879	0	72.111	2.72514	-0.536148	0.844124	0	0.25	0.75	0	0	188.497	1.29304	0.0623122	1.64528	0	0.25	0.75	-1	0	42.4971
DM001	326753	7992879	0	84.8528	2.72514	0.961544	-0.27465	0	0.5	0.5	0	0	202.563	1.29304	1.56	0.526503	0	0.5	0.5	-1	0	56.5633
DM001	326633	7992999	0	84.8528	1.60105	-0.0384694	-0.99926	0	0	0	1	0	62.162	0.168953	0.559991	-0.198107	0	0	0	0	0	-83.838
DM001	326653	7992999	0	72.111	3.07752	-0.332145	0.943228	0	0	0.25	0.75	0	76.2614	1.64542	0.266315	1.74438	0	0	0.25	-0.25	0	-69.7386
DM001	326673	7992999	0	63.2456	2.86241	-0.59846	-0.801153	0	0	0	1	0	90.2147	1.43031	0	0	0	0	0	0	0	-55.7853
DM001	326693	7992999	0	60	3.07752	0.998703	-0.050914	0	0	0.25	0.75	0	104.345	1.64542	1.59716	0.750239	0	0	0.25	-0.25	0	-41.6553
DM001	326713	7992999	0	63.2456	2.53049	-0.996088	0.0883687	0	0	0	1	0	114.083	1.0984	-0.397628	0.889521	0	0	0	0	0	-31.9169
DM001	326733	7992999	0	72.111	2.02487	-0.996088	0.0883687	0	0	0	1	0	117.086	0.592772	-0.397628	0.889521	0	0	0	0	0	-28.9142
DM001	326753	7992999	0	84.8528	1.51893	-0.996088	0.0883687	0	0	0	1	0	117.916	0.0868316	-0.397628	0.889521	0	0	0	0	0	-28.0836
DM001	326633	7992979	0	72.111	1.01275	-0.996088	0.0883687	0	0.75	0	0.25	0	76.2614	-0.419346	-0.397628	0.889521	0	0.75	0	-0.75	0	-69.7386
DM001	326653	7992979	0	56.5685	2.08713	-0.888352	-0.459163	0	1	0	0	0	90.2147	0.655036	-0.289892	0.34199	0	1	0	-1	0	-55.7853
DM001	326673	7992979	0	44.7214	2.14759	-0.59846	-0.801153	0	0.25	0.75	0	0	104.345	0.715489	0	0	0	0.25	0.75	-1	0	-41.6553
DM001	326693	7992979	0	40	2.08713	-0.188281	-0.982115	0	0	0.25	0.75	0	118.377	0.655036	0.410179	-0.180963	0	0	0.25	-0.25	0	-27.6229
DM001	326713	7992979	0	44.7214	1.51893	-0.996088	0.0883687	0	0	0	1	0	131.351	0.0868316	-0.397628	0.889521	0	0	0	0	0	-14.6494
DM001	326733	7992979	0	56.5685	1.60105	-0.947293	-0.32037	0	0	0.25	0.75	0	137.086	0.168953	-0.348832	0.480783	0	0	0.25	-0.25	0	-8.91423
DM001	326753	7992979	0	72.111	1.51893	-0.996088	0.0883687	0	0	0	1	0	137.796	0.0868316	-0.397628	0.889521	0	0	0	0	0	-8.20419
DM001	326633	7992959	0	63.2456	2.02487	-0.996088	0.0883687	0	0.25	0	0.75	0	88.0915	0.592772	-0.397628	0.889521	0	0.25	0	-0.25	0	-57.9085
DM001	326653	7992959	0	44.7214	1.60105	0.710866	-0.703327	0	0.5	0.5	0	0	104.345	0.168953	1.30933	0.0978256	0	0.5	0.5	-1	0	-41.6553
DM001	326673	7992959	0	28.2843	1.13226	-0.870483	-0.492199	0	0	1	0	0	118.377	-0.299836	-0.272022	0.308953	0	0	1	-1	0	-27.6229
DM001	326693	7992959	1	20	0.506415	-0.996088	0.0883687	0	0	0	1	0	132.516	-0.925682	-0.397628	0.889521	0	0	0	0	0	-13.4839
DM001	326713	7992959	0	28.2843	0.506415	0.525322	0.850904	0	0	0.5	0.5	0	146.485	-0.925682	1.12378	1.65206	0	0	0.5	-0.5	0	0.484665
DM001	326733	7992959	0	44.7214	1.60105	0.823584	0.567194	0	0.25	0.75	0	0	155.425	0.168953	1.42204	1.36835	0	0.25	0.75	-1	0	9.42535
DM001	326753	7992959	0	63.2456	2.14759	-0.448074	0.893997	0	0	0.5	0.5	0	157.706	0.715489	0.150386	1.69515	0	0	0.5	-0.5	0	11.7057
DM001	326633	7992939	0	60	2.02487	-0.996088	0.0883687	0	0	0.25	0.75	0	89.757	0.592772	-0.397628	0.889521	0	0	0.25	-0.25	0	-56.243
DM001	326653	7992939	0	40	1.60105	0.710866	-0.703327	0	0	0	1	0	109.269	0.168953	1.30933	0.0978256	0	0	0	0	0	-36.7309
DM001	326673	7992939	0	20	1.60105	0.710866	-0.703327	0	0	0.25	0.75	0	128.396	0.168953	1.30933	0.0978256	0	0	0.25	-0.25	0	-17.6038
DM001	326693	7992939	0	0	1.4321	-0.59846	-0.801153	0	0	0	1	0	145.964	0	0	0	0	0	0	0	0	-0.0361786
DM001	326713	7992939	0	20	1.13226	-0.870483	-0.492199	0	0	0.5	0.5	0	160.728	-0.299836	-0.272022	0.308953	0	0	0.5	-0.5	0	14.7283
DM001	326733	7992939	0	40	1.13226	-0.0499844	0.99875	0	0	0.75	0.25	0	172.299	-0.299836	0.548476	1.7999	0	0	0.75	-0.75	0	26.2985
DM001	326753	7992939	0	60	2.86241	-0.448074	0.893997	0	0	0.5	0.5	0	177.636	1.43031	0.150386	1.69515	0	0	0.5	-0.5	0	31.6359
DM001	326633	7992919	0	63.2456	1.82533	0.711642	0.702543	0	0.5	0.5	0	0	89.757	0.393238	1.3101	1.5037	0	0.5	0.5	-1	0	-56.243
DM001	326653	7992919	0	44.7214	1.4321	-0.59846	-0.801153	0	0	0.75	0.25	0	109.757	0	0	0	0	0	0.75	-0.75	0	-36.243
DM001	326673	7992919	0	28.2843	2.86241	-0.59846	-0.801153	0	0	0	1	0	129.757	1.43031	0	0	0	0	0	0	0	-16.2431
DM001	326693	7992919	0	20	3.57633	-0.59846	-0.801153	0	0	0	1	0	149.487	2.14424	0	0	0	0	0	0	0	3.48718
DM001	326713	7992919	0	28.2843	3.1996	0.710866	-0.703327	0	0	1	0	0	168.742	1.76751	1.30933	0.0978256	0	0	1	-1	0	22.742
DM001	326733	7992919	0	44.7214	1.4321	-0.59846	-0.801153	0	0	0.75	0.25	0	186.729	0	0	0	0	0	0.75	-0.75	0	40.7293
DM001	326753	7992919	0	63.2456	2.53049	-0.737975	-0.674828	0	0.25	0.75	0	0	196.701	1.0984	-0.139515	0.126324	0	0.25	0.75	-1	0	50.7008
DM001	326633	7992899	0	72.111	2.53049	-0.737975	-0.674828	0	1	0	0	0	89.757	1.0984	-0.139515	0.126324	0	1	0	-1	0	-56.243
DM001	326653	7992899	0	56.5685	2.02487	-0.996088	0.0883687	0	0.5	0.5	0	0	109.757	0.592772	-0.397628	0.889521	0	0.5	0.5	-1	0	-36.243
DM001	326673	7992899	0	44.7214	2.72514	0.961544	-0.27465	0	0	0.75	0.25	0	129.757	1.29304	1.56	0.526503	0	0	0.75	-0.75	0	-16.2431
DM001	326693	7992899	0	40	2.86241	-0.59846	-0.801153	0	0.25	0.75	0	0	149.757	1.43031	0	0	0	0.25	0.75	-1	0	3.75694
DM001	326713	7992899	0	44.7214	3.57633	-0.995003	-0.0998438	0	0	1	0	0	169.757	2.14424	-0.396543	0.701309	0	0	1	-1	0	23.7569
DM001	326733	7992899	0	56.5685	2.72514	-0.536148	0.844124	0	0	1	0	0	189.614	1.29304	0.0623122	1.64528	0	0	1	-1	0	43.6141
DM001	326753	7992899	0	72.111	2.53049	-0.996088	0.0883687	0	0.5	0.5	0	0	208.256	1.0984	-0.397628	0.889521	0	0.5	0.5	-1	0	62.2561
DM001	326633	7992879	0	84.8528	3.23927	-0.498284	0.867014	0	1	0	0	0	89.757	1.80717	0.100176	1.66817	0	1	0	-1	0	-56.243
DM001	326653	7992879	0	72.111	3.1996	-0.947293	-0.32037	0	0.75	0.25	0	0	109.757	1.76751	-0.348832	0.480783	0	0.75	0.25	-1	0	-36.243
DM001	326673	7992879	0	63.2456	2.58054	-0.223962	0.974598	0	0.25	0.75	0	0	129.757	1.14844	0.374498	1.77575	0	0.25	0.75	-1	0	-16.2431
DM001	326693	7992879	0	60	1.82533	-0.946941	0.321407	0	0.25	0.75	0	0	149.757	0.393238	-0.348481	1.12256	0	0.25	0.75	-1	0	3.75694
DM001	326713	7992879	0	63.2456	2.53049	0.367319	-0.930095	0	0	1	0	0	169.757	1.0984	0.965779	-0.128942	0	0	1	-1	0	23.7569
DM001	326733	7992879	0	72.111	2.72514	-0.536148	0.844124	0	0.25	0.75	0	0	188.497	1.29304	0.0623122	1.64528	0	0.25	0.75	-1	0	42.4971
DM001	326753	7992879	0	84.8528	2.72514	0.961544	-0.27465	0	0.5	0.5	0	0	202.563	1.29304	1.56	0.526503	0	0.5	0.5	-1	0	56.5633
DM002	326578	7993066	0	84.8528	1.51893	0.367319	-0.930095	0	0.25	0	0	0	0	-0.082121	0.405789	0.0691649	0	0.25	0	-1	0	-62
DM002	326598	7993066	0	72.111	5.00064	0.984382	-0.176046	0	1	0	0	0	0	3.3996	1.02285	0.823214	0	1	0	-1	0	-62
DM002	326618	7993066	0	63.2456	5.88513	0.274318	0.961639	0	0	0	1	0	8.33525	4.28408	0.312787	1.9609	0	0	0	0	0	-53.6647
DM002	326638	7993066	0	60	4.04469	0.666916	0.745133	0	0.25	0.5	0.25	0	21.96	2.44364	0.705385	1.74439	0	0.25	0.5	-0.75	0	-40.04
DM002	326658	7993066	0	63.2456	4.07606	0.67464	-0.738147	0	0.25	0.5	0.25	0	35.3492	2.47501	0.71311	0.261113	0	0.25	0.5	-0.75	0	-26.6508
DM002	326678	7993066	0	72.111	3.94906	-0.981164	0.193175	0	0	0	1	0	52.9314	2.34801	-0.942695	1.19244	0	0	0	0	0	-9.06863
DM002	326698	7993066	0	84.8528	3.23927	-0.228607	0.973519	0	0	0	1	0	61.4305	1.63822	-0.190138	1.97278	0	0	0	0	0	-0.569519
DM002	326578	7993046	0	72.111	2.02487	0.666916	0.745133	0	0.25	0	0.75	0	0	0.423819	0.705385	1.74439	0	0.25	0	-0.25	0	-62
DM002	326598	7993046	0	56.5685	5.46126	0.136962	-0.990576	0	0	0	1	0	8.33525	3.86021	0.175432	0.0086835	0	0	0	0	0	-53.6647
DM002	326618	7993046	0	44.7214	6.45795	0.992812	-0.119686	0	0	0	1	0	21.96	4.85691	1.03128	0.879573	0	0	0	0	0	-40.04
DM002	326638	7993046	0	40	4.07606	-0.808143	0.588987	0	0	0	1	0	34.5164	2.47501	-0.769673	1.58825	0	0	0	0	0	-27.4836
DM002	326658	7993046	0	44.7214	2.53049	0.666916	0.745133	0	0	0	1	0	48.4322	0.929444	0.705385	1.74439	0	0	0	0	0	-13.5678
DM002	326678	7993046	0	56.5685	2.14759	1	3.81667e-14	0	0	0	1	0	62.6366	0.546537	1.03847	0.99926	0	0	0	0	0	0.636589
DM002	326698	7993046	0	72.111	1.60105	0.138043	0.990426	0	0	0	1	0	75.1332	0	0.176513	1.98969	0	0	0	0	0	13.1332
DM002	326578	7993026	0	63.2456	3.07752	-0.638485	-0.769634	0	0	0.25	0.75	0	17.0858	1.47647	-0.600016	0.229626	0	0	0.25	-0.25	0	-44.9142
DM002	326598	7993026	0	44.7214	5.27233	-0.988689	0.149983	0	0	0	1	0	21.96	3.67128	-0.950219	1.14924	0	0	0	0	0	-40.04
DM002	326618	7993026	0	28.2843	5.88513	0.274318	0.961639	0	0	0	1	0	34.5164	4.28408	0.312787	1.9609	0	0	0	0	0	-27.4836
DM002	326638	7993026	0	20	3.57633	0.984382	-0.176046	0	0	0	1	0	48.4322	1.97529	1.02285	0.823214	0	0	0	0	0	-13.5678
DM002	326658	7993026	0	28.2843	2.26364	0.971897	0.235406	0	0	0	1	0	62.162	0.662587	1.01037	1.23467	0	0	0	0	0	0.161957
DM002	326678	7993026	0	44.7214	0.71616	-0.59846	-0.801153	0	0	0	1	0	76.2614	-0.884889	-0.559991	0.198107	0	0	0	0	0	14.2614
DM002	326698	7993026	0	63.2456	2.08713	-0.0124353	0.999923	0	0	0	1	0	90.0448	0.486083	0.0260341	1.99918	0	0	0	0	0	28.0448
DM002	326578	7993006	0	60	3.57633	0.535095	-0.844792	0	0.25	0.25	0.5	0	28.3353	1.97529	0.573564	0.154468	0	0.25	0.25	-0.5	0	-33.6647
DM002	326598	7993006	0	40	5.15065	-0.5024	0.864635	0	0	0	1	0	39.6423	3.5496	-0.463931	1.8639	0	0	0	0	0	-22.3577
DM002	326618	7993006	0	20	4.31872	0.648077	-0.761575	0	0	0	1	0	48.4322	2.71768	0.686546	0.237685	0	0	0	0	0	-13.5678
DM002	326638	7993006	1	0	1.60105	-0.0384694	-0.99926	0	0	0	1	0	62.162	0	0	0	0	0	0	0	0	0.161957
DM002	326658	7993006	0	20	3.07752	-0.332145	0.943228	0	0	0.25	0.75	0	76.2614	1.47647	-0.293676	1.94249	0	0	0.25	-0.25	0	14.2614
DM002	326678	7993006	0	40	2.86241	-0.59846	-0.801153	0	0	0	1	0	90.2147	1.26136	-0.559991	0.198107	0	0	0	0	0	28.2147
DM002	326698	7993006	0	60	3.07752	0.998703	-0.050914	0	0	0.25	0.75	0	104.345	1.47647	1.03717	0.948346	0	0	0.25	-0.25	0	42.3447
DM002	326578	7992986	0	63.2456	4.65874	0.638463	0.769652	0	1	0	0	0	29.757	3.05769	0.676932	1.76891	0	1	0	-1	0	-32.243
DM002	326598	7992986	0	44.7214	4.65874	0.638463	0.769652	0	0	0.25	0.75	0	48.6709	3.05769	0.676932	1.76891	0	0	0.25	-0.25	0	-13.3291
DM002	326618	7992986	0	28.2843	2.08713	0.808528	-0.588457	0	0.5	0.5	0	0	63.6633	0.486083	0.846998	0.410802	0	0.5	0.5	-1	0	1.66331
DM002	326638	7992986	0	20	1.01275	-0.996088	0.0883687	0	0.75	0	0.25	0	76.2614	-0.588298	-0.957618	1.08763	0	0.75	0	-0.75	0	14.2614
DM002	326658	7992986	0	28.2843	2.08713	-0.888352	-0.459163	0	1	0	0	0	90.2147	0.486083	-0.849883	0.540097	0	1	0	-1	0	28.2147
DM002	326678	7992986	0	44.7214	2.14759	-0.59846	-0.801153	0	0.25	0.75	0	0	104.345	0.546537	-0.559991	0.198107	0	0.25	0.75	-1	0	42.3447
DM002	326698	7992986	0	63.2456	2.08713	-0.188281	-0.982115	0	0	0.25	0.75	0	118.377	0.486083	-0.149812	0.0171446	0	0	0.25	-0.25	0	56.3771
DM002	326578	7992966	0	72.111	4.57614	0.708278	0.705934	0	0.75	0	0.25	0	29.757	2.9751	0.746747	1.70519	0	0.75	0	-0.75	0	-32.243
DM002	326598	7992966	0	56.5685	2.72514	-0.514423	-0.857536	0	0	0.25	0.75	0	49.757	1.12409	-0.475954	0.141724	0	0	0.25	-0.25	0	-12.243
DM002	326618	7992966	0	44.7214	0.71616	-0.59846	-0.801153	0	0	0	1	0	69.1962	-0.884889	-0.559991	0.198107	0	0	0	0	0	7.19616
DM002	326638	7992966	0	40	2.02487	-0.996088	0.0883687	0	0.25	0	0.75	0	88.0915	0.423819	-0.957618	1.08763	0	0.25	0	-0.25	0	26.0915
DM002	326658	7992966	0	44.7214	1.60105	0.710866	-0.703327	0	0.5	0.5	0	0	104.345	0	0.749336	0.295933	0	0.5	0.5	-1	0	42.3447
DM002	326678	7992966	0	56.5685	1.13226	-0.870483	-0.492199	0	0	1	0	0	118.377	-0.468789	-0.832013	0.50706	0	0	1	-1	0	56.3771
DM002	326698	7992966	0	72.111	0.506415	-0.996088	0.0883687	0	0	0	1	0	132.516	-1.09463	-0.957618	1.08763	0	0	0	0	0	70.5161
DM002	326578	7992946	0	84.8528	2.53049	0.666916	0.745133	0	0.75	0	0.25	0	29.757	0.929444	0.705385	1.74439	0	0.75	0	-0.75	0	-32.243
DM002	326598	7992946	0	72.111	0.71616	0.984382	-0.176046	0	0.5	0.25	0.25	0	49.757	-0.884889	1.02285	0.823214	0	0.5	0.25	-0.75	0	-12.243
DM002	326618	7992946	0	63.2456	1.51893	-0.996088	0.0883687	0	0	0.5	0.5	0	69.757	-0.082121	-0.957618	1.08763	0	0	0.5	-0.5	0	7.75695
DM002	326638	7992946	0	60	2.02487	-0.996088	0.0883687	0	0	0.25	0.75	0	89.757	0.423819	-0.957618	1.08763	0	0	0.25	-0.25	0	27.757
DM002	326658	7992946	0	63.2456	1.60105	0.710866	-0.703327	0	0	0	1	0	109.269	0	0.749336	0.295933	0	0	0	0	0	47.2691
DM002	326678	7992946	0	72.111	1.60105	0.710866	-0.703327	0	0	0.25	0.75	0	128.396	0	0.749336	0.295933	0	0	0.25	-0.25	0	66.3962
DM002	326698	7992946	0	84.8528	1.4321	-0.59846	-0.801153	0	0	0	1	0	145.964	-0.168953	-0.559991	0.198107	0	0	0	0	0	83.9638
DM002	326578	7993066	0	84.8528	1.51893	0.367319	-0.930095	0	0.25	0	0	0	0	-0.082121	0.405789	0.0691649	0	0.25	0	-1	0	-62
DM002	326598	7993066	0	72.111	5.00064	0.984382	-0.176046	0	1	0	0	0	0	3.3996	1.02285	0.823214	0	1	0	-1	0	-62
DM002	326618	7993066	0	63.2456	5.88513	0.274318	0.961639	0	0	0	1	0	8.33525	4.28408	0.312787	1.9609	0	0	0	0	0	-53.6647
DM002	326638	7993066	0	60	4.04469	0.666916	0.745133	0	0.25	0.5	0.25	0	21.96	2.44364	0.705385	1.74439	0	0.25	0.5	-0.75	0	-40.04
DM002	326658	7993066	0	63.2456	4.07606	0.67464	-0.738147	0	0.25	0.5	0.25	0	35.3492	2.47501	0.71311	0.261113	0	0.25	0.5	-0.75	0	-26.6508
DM002	326678	7993066	0	72.111	3.94906	-0.981164	0.193175	0	0	0	1	0	52.9314	2.34801	-0.942695	1.19244	0	0	0	0	0	-9.06863
DM002	326698	7993066	0	84.8528	3.23927	-0.228607	0.973519	0	0	0	1	0	61.4305	1.63822	-0.190138	1.97278	0	0	0	0	0	-0.569519
DM002	326578	7993046	0	72.111	2.02487	0.666916	0.745133	0	0.25	0	0.75	0	0	0.423819	0.705385	1.74439	0	0.25	0	-0.25	0	-62
DM002	326598	7993046	0	56.5685	5.46126	0.136962	-0.990576	0	0	0	1	0	8.33525	3.86021	0.175432	0.0086835	0	0	0	0	0	-53.6647
DM002	326618	7993046	0	44.7214	6.45795	0.992812	-0.119686	0	0	0	1	0	21.96	4.85691	1.03128	0.879573	0	0	0	0	0	-40.04
DM002	326638	7993046	0	40	4.07606	-0.808143	0.588987	0	0	0	1	0	34.5164	2.47501	-0.769673	1.58825	0	0	0	0	0	-27.4836
DM002	326658	7993046	0	44.7214	2.53049	0.666916	0.745133	0	0	0	1	0	48.4322	0.929444	0.705385	1.74439	0	0	0	0	0	-13.5678
DM002	326678	7993046	0	56.5685	2.14759	1	3.81667e-14	0	0	0	1	0	62.6366	0.546537	1.03847	0.99926	0	0	0	0	0	0.636589
DM002	326698	7993046	0	72.111	1.60105	0.138043	0.990426	0	0	0	1	0	75.1332	0	0.176513	1.98969	0	0	0	0	0	13.1332
DM002	326578	7993026	0	63.2456	3.07752	-0.638485	-0.769634	0	0	0.25	0.75	0	17.0858	1.47647	-0.600016	0.229626	0	0	0.25	-0.25	0	-44.9142
DM002	326598	7993026	0	44.7214	5.27233	-0.988689	0.149983	0	0	0	1	0	21.96	3.67128	-0.950219	1.14924	0	0	0	0	0	-40.04
DM002	326618	7993026	0	28.2843	5.88513	0.274318	0.961639	0	0	0	1	0	34.5164	4.28408	0.312787	1.9609	0	0	0	0	0	-27.4836
DM002	326638	7993026	0	20	3.57633	0.984382	-0.176046	0	0	0	1	0	48.4322	1.97529	1.02285	0.823214	0	0	0	0	0	-13.5678
DM002	326658	7993026	0	28.2843	2.26364	0.971897	0.235406	0	0	0	1	0	62.162	0.662587	1.01037	1.23467	0	0	0	0	0	0.161957
DM002	326678	7993026	0	44.7214	0.71616	-0.59846	-0.801153	0	0	0	1	0	76.2614	-0.884889	-0.559991	0.198107	0	0	0	0	0	14.2614
DM002	326698	7993026	0	63.2456	2.08713	-0.0124353	0.999923	0	0	0	1	0	90.0448	0.486083	0.0260341	1.99918	0	0	0	0	0	28.0448
DM002	326578	7993006	0	60	3.57633	0.535095	-0.844792	0	0.25	0.25	0.5	0	28.3353	1.97529	0.573564	0.154468	0	0.25	0.25	-0.5	0	-33.6647
DM002	326598	7993006	0	40	5.15065	-0.5024	0.864635	0	0	0	1	0	39.6423	3.5496	-0.463931	1.8639	0	0	0	0	0	-22.3577
DM002	326618	7993006	0	20	4.31872	0.648077	-0.761575	0	0	0	1	0	48.4322	2.71768	0.686546	0.237685	0	0	0	0	0	-13.5678
DM002	326638	7993006	1	0	1.60105	-0.0384694	-0.99926	0	0	0	1	0	62.162	0	0	0	0	0	0	0	0	0.161957
DM002	326658	7993006	0	20	3.07752	-0.332145	0.943228	0	0	0.25	0.75	0	76.2614	1.47647	-0.293676	1.94249	0	0	0.25	-0.25	0	14.2614
DM002	326678	7993006	0	40	2.86241	-0.59846	-0.801153	0	0	0	1	0	90.2147	1.26136	-0.559991	0.198107	0	0	0	0	0	28.2147
DM002	326698	7993006	0	60	3.07752	0.998703	-0.050914	0	0	0.25	0.75	0	104.345	1.47647	1.03717	0.948346	0	0	0.25	-0.25	0	42.3447
DM002	326578	7992986	0	63.2456	4.65874	0.638463	0.769652	0	1	0	0	0	29.757	3.05769	0.676932	1.76891	0	1	0	-1	0	-32.243
DM002	326598	7992986	0	44.7214	4.65874	0.638463	0.769652	0	0	0.25	0.75	0	48.6709	3.05769	0.676932	1.76891	0	0	0.25	-0.25	0	-13.3291
DM002	326618	7992986	0	28.2843	2.08713	0.808528	-0.588457	0	0.5	0.5	0	0	63.6633	0.486083	0.846998	0.410802	0	0.5	0.5	-1	0	1.66331
DM002	326638	7992986	0	20	1.01275	-0.996088	0.0883687	0	0.75	0	0.25	0	76.2614	-0.588298	-0.957618	1.08763	0	0.75	0	-0.75	0	14.2614
DM002	326658	7992986	0	28.2843	2.08713	-0.888352	-0.459163	0	1	0	0	0	90.2147	0.486083	-0.849883	0.540097	0	1	0	-1	0	28.2147
DM002	326678	7992986	0	44.7214	2.14759	-0.59846	-0.801153	0	0.25	0.75	0	0	104.345	0.546537	-0.559991	0.198107	0	0.25	0.75	-1	0	42.3447
DM002	326698	7992986	0	63.2456	2.08713	-0.188281	-0.982115	0	0	0.25	0.75	0	118.377	0.486083	-0.149812	0.0171446	0	0	0.25	-0.25	0	56.3771
DM002	326578	7992966	0	72.111	4.57614	0.708278	0.705934	0	0.75	0	0.25	0	29.757	2.9751	0.746747	1.70519	0	0.75	0	-0.75	0	-32.243
DM002	326598	7992966	0	56.5685	2.72514	-0.514423	-0.857536	0	0	0.25	0.75	0	49.757	1.12409	-0.475954	0.141724	0	0	0.25	-0.25	0	-12.243
DM002	326618	7992966	0	44.7214	0.71616	-0.59846	-0.801153	0	0	0	1	0	69.1962	-0.884889	-0.559991	0.198107	0	0	0	0	0	7.19616
DM002	326638	7992966	0	40	2.02487	-0.996088	0.0883687	0	0.25	0	0.75	0	88.0915	0.423819	-0.957618	1.08763	0	0.25	0	-0.25	0	26.0915
DM002	326658	7992966	0	44.7214	1.60105	0.710866	-0.703327	0	0.5	0.5	0	0	104.345	0	0.749336	0.295933	0	0.5	0.5	-1	0	42.3447
DM002	326678	7992966	0	56.5685	1.13226	-0.870483	-0.492199	0	0	1	0	0	118.377	-0.468789	-0.832013	0.50706	0	0	1	-1	0	56.3771
DM002	326698	7992966	0	72.111	0.506415	-0.996088	0.0883687	0	0	0	1	0	132.516	-1.09463	-0.957618	1.08763	0	0	0	0	0	70.5161
DM002	326578	7992946	0	84.8528	2.53049	0.666916	0.745133	0	0.75	0	0.25	0	29.757	0.929444	0.705385	1.74439	0	0.75	0	-0.75	0	-32.243
DM002	326598	7992946	0	72.111	0.71616	0.984382	-0.176046	0	0.5	0.25	0.25	0	49.757	-0.884889	1.02285	0.823214	0	0.5	0.25	-0.75	0	-12.243
DM002	326618	7992946	0	63.2456	1.51893	-0.996088	0.0883687	0	0	0.5	0.5	0	69.757	-0.082121	-0.957618	1.08763	0	0	0.5	-0.5	0	7.75695
DM002	326638	7992946	0	60	2.02487	-0.996088	0.0883687	0	0	0.25	0.75	0	89.757	0.423819	-0.957618	1.08763	0	0	0.25	-0.25	0	27.757
DM002	326658	7992946	0	63.2456	1.60105	0.710866	-0.703327	0	0	0	1	0	109.269	0	0.749336	0.295933	0	0	0	0	0	47.2691
DM002	326678	7992946	0	72.111	1.60105	0.710866	-0.703327	0	0	0.25	0.75	0	128.396	0	0.749336	0.295933	0	0	0.25	-0.25	0	66.3962
DM002	326698	7992946	0	84.8528	1.4321	-0.59846	-0.801153	0	0	0	1	0	145.964	-0.168953	-0.559991	0.198107	0	0	0	0	0	83.9638
DM002	326578	7993066	0	84.8528	1.51893	0.367319	-0.930095	0	0.25	0	0	0	0	-0.082121	0.405789	0.0691649	0	0.25	0	-1	0	-62
DM002	326598	7993066	0	72.111	5.00064	0.984382	-0.176046	0	1	0	0	0	0	3.3996	1.02285	0.823214	0	1	0	-1	0	-62
DM002	326618	7993066	0	63.2456	5.88513	0.274318	0.961639	0	0	0	1	0	8.33525	4.28408	0.312787	1.9609	0	0	0	0	0	-53.6647
DM002	326638	7993066	0	60	4.04469	0.666916	0.745133	0	0.25	0.5	0.25	0	21.96	2.44364	0.705385	1.74439	0	0.25	0.5	-0.75	0	-40.04
DM002	326658	7993066	0	63.2456	4.07606	0.67464	-0.738147	0	0.25	0.5	0.25	0	35.3492	2.47501	0.71311	0.261113	0	0.25	0.5	-0.75	0	-26.6508
DM002	326678	7993066	0	72.111	3.94906	-0.981164	0.193175	0	0	0	1	0	52.9314	2.34801	-0.942695	1.19244	0	0	0	0	0	-9.06863
DM002	326698	7993066	0	84.8528	3.23927	-0.228607	0.973519	0	0	0	1	0	61.4305	1.63822	-0.190138	1.97278	0	0	0	0	0	-0.569519
DM002	326578	7993046	0	72.111	2.02487	0.666916	0.745133	0	0.25	0	0.75	0	0	0.423819	0.705385	1.74439	0	0.25	0	-0.25	0	-62
DM002	326598	7993046	0	56.5685	5.46126	0.136962	-0.990576	0	0	0	1	0	8.33525	3.86021	0.175432	0.0086835	0	0	0	0	0	-53.6647
DM002	326618	7993046	0	44.7214	6.45795	0.992812	-0.119686	0	0	0	1	0	21.96	4.85691	1.03128	0.879573	0	0	0	0	0	-40.04
DM002	326638	7993046	0	40	4.07606	-0.808143	0.588987	0	0	0	1	0	34.5164	2.47501	-0.769673	1.58825	0	0	0	0	0	-27.4836
DM002	326658	7993046	0	44.7214	2.53049	0.666916	0.745133	0	0	0	1	0	48.4322	0.929444	0.705385	1.74439	0	0	0	0	0	-13.5678
DM002	326678	7993046	0	56.5685	2.14759	1	3.81667e-14	0	0	0	1	0	62.6366	0.546537	1.03847	0.99926	0	0	0	0	0	0.636589
DM002	326698	7993046	0	72.111	1.60105	0.138043	0.990426	0	0	0	1	0	75.1332	0	0.176513	1.98969	0	0	0	0	0	13.1332
DM002	326578	7993026	0	63.2456	3.07752	-0.638485	-0.769634	0	0	0.25	0.75	0	17.0858	1.47647	-0.600016	0.229626	0	0	0.25	-0.25	0	-44.9142
DM002	326598	7993026	0	44.7214	5.27233	-0.988689	0.149983	0	0	0	1	0	21.96	3.67128	-0.950219	1.14924	0	0	0	0	0	-40.04
DM002	326618	7993026	0	28.2843	5.88513	0.274318	0.961639	0	0	0	1	0	34.5164	4.28408	0.312787	1.9609	0	0	0	0	0	-27.4836
DM002	326638	7993026	0	20	3.57633	0.984382	-0.176046	0	0	0	1	0	48.4322	1.97529	1.02285	0.823214	0	0	0	0	0	-13.5678
DM002	326658	7993026	0	28.2843	2.26364	0.971897	0.235406	0	0	0	1	0	62.162	0.662587	1.01037	1.23467	0	0	0	0	0	0.161957
DM002	326678	7993026	0	44.7214	0.71616	-0.59846	-0.801153	0	0	0	1	0	76.2614	-0.884889	-0.559991	0.198107	0	0	0	0	0	14.2614
DM002	326698	7993026	0	63.2456	2.08713	-0.0124353	0.999923	0	0	0	1	0	90.0448	0.486083	0.0260341	1.99918	0	0	0	0	0	28.0448
DM002	326578	7993006	0	60	3.57633	0.535095	-0.844792	0	0.25	0.25	0.5	0	28.3353	1.97529	0.573564	0.154468	0	0.25	0.25	-0.5	0	-33.6647
DM002	326598	7993006	0	40	5.15065	-0.5024	0.864635	0	0	0	1	0	39.6423	3.5496	-0.463931	1.8639	0	0	0	0	0	-22.3577
DM002	326618	7993006	0	20	4.31872	0.648077	-0.761575	0	0	0	1	0	48.4322	2.71768	0.686546	0.237685	0	0	0	0	0	-13.5678
DM002	326638	7993006	1	0	1.60105	-0.0384694	-0.99926	0	0	0	1	0	62.162	0	0	0	0	0	0	0	0	0.161957
DM002	326658	7993006	0	20	3.07752	-0.332145	0.943228	0	0	0.25	0.75	0	76.2614	1.47647	-0.293676	1.94249	0	0	0.25	-0.25	0	14.2614
DM002	326678	7993006	0	40	2.86241	-0.59846	-0.801153	0	0	0	1	0	90.2147	1.26136	-0.559991	0.198107	0	0	0	0	0	28.2147
DM002	326698	7993006	0	60	3.07752	0.998703	-0.050914	0	0	0.25	0.75	0	104.345	1.47647	1.03717	0.948346	0	0	0.25	-0.25	0	42.3447
DM002	326578	7992986	0	63.2456	4.65874	0.638463	0.769652	0	1	0	0	0	29.757	3.05769	0.676932	1.76891	0	1	0	-1	0	-32.243
DM002	326598	7992986	0	44.7214	4.65874	0.638463	0.769652	0	0	0.25	0.75	0	48.6709	3.05769	0.676932	1.76891	0	0	0.25	-0.25	0	-13.3291
DM002	326618	7992986	0	28.2843	2.08713	0.808528	-0.588457	0	0.5	0.5	0	0	63.6633	0.486083	0.846998	0.410802	0	0.5	0.5	-1	0	1.66331
DM002	326638	7992986	0	20	1.01275	-0.996088	0.0883687	0	0.75	0	0.25	0	76.2614	-0.588298	-0.957618	1.08763	0	0.75	0	-0.75	0	14.2614
DM002	326658	7992986	0	28.2843	2.08713	-0.888352	-0.459163	0	1	0	0	0	90.2147	0.486083	-0.849883	0.540097	0	1	0	-1	0	28.2147
DM002	326678	7992986	0	44.7214	2.14759	-0.59846	-0.801153	0	0.25	0.75	0	0	104.345	0.546537	-0.559991	0.198107	0	0.25	0.75	-1	0	42.3447
DM002	326698	7992986	0	63.2456	2.08713	-0.188281	-0.982115	0	0	0.25	0.75	0	118.377	0.486083	-0.149812	0.0171446	0	0	0.25	-0.25	0	56.3771
DM002	326578	7992966	0	72.111	4.57614	0.708278	0.705934	0	0.75	0	0.25	0	29.757	2.9751	0.746747	1.70519	0	0.75	0	-0.75	0	-32.243
DM002	326598	7992966	0	56.5685	2.72514	-0.514423	-0.857536	0	0	0.25	0.75	0	49.757	1.12409	-0.475954	0.141724	0	0	0.25	-0.25	0	-12.243
DM002	326618	7992966	0	44.7214	0.71616	-0.59846	-0.801153	0	0	0	1	0	69.1962	-0.884889	-0.559991	0.198107	0	0	0	0	0	7.19616
DM002	326638	7992966	0	40	2.02487	-0.996088	0.0883687	0	0.25	0	0.75	0	88.0915	0.423819	-0.957618	1.08763	0	0.25	0	-0.25	0	26.0915
DM002	326658	7992966	0	44.7214	1.60105	0.710866	-0.703327	0	0.5	0.5	0	0	104.345	0	0.749336	0.295933	0	0.5	0.5	-1	0	42.3447
DM002	326678	7992966	0	56.5685	1.13226	-0.870483	-0.492199	0	0	1	0	0	118.377	-0.468789	-0.832013	0.50706	0	0	1	-1	0	56.3771
DM002	326698	7992966	0	72.111	0.506415	-0.996088	0.0883687	0	0	0	1	0	132.516	-1.09463	-0.957618	1.08763	0	0	0	0	0	70.5161
DM002	326578	7992946	0	84.8528	2.53049	0.666916	0.745133	0	0.75	0	0.25	0	29.757	0.929444	0.705385	1.74439	0	0.75	0	-0.75	0	-32.243
DM002	326598	7992946	0	72.111	0.71616	0.984382	-0.176046	0	0.5	0.25	0.25	0	49.757	-0.884889	1.02285	0.823214	0	0.5	0.25	-0.75	0	-12.243
DM002	326618	7992946	0	63.2456	1.51893	-0.996088	0.0883687	0	0	0.5	0.5	0	69.757	-0.082121	-0.957618	1.08763	0	0	0.5	-0.5	0	7.75695
DM002	326638	7992946	0	60	2.02487	-0.996088	0.0883687	0	0	0.25	0.75	0	89.757	0.423819	-0.957618	1.08763	0	0	0.25	-0.25	0	27.757
DM002	326658	7992946	0	63.2456	1.60105	0.710866	-0.703327	0	0	0	1	0	109.269	0	0.749336	0.295933	0	0	0	0	0	47.2691
DM002	326678	7992946	0	72.111	1.60105	0.710866	-0.703327	0	0	0.25	0.75	0	128.396	0	0.749336	0.295933	0	0	0.25	-0.25	0	66.3962
DM002	326698	7992946	0	84.8528	1.4321	-0.59846	-0.801153	0	0	0	1	0	145.964	-0.168953	-0.559991	0.198107	0	0	0	0	0	83.9638
DM003	326566	7993019	0	84.8528	2.58054	0.914834	-0.40383	0	0	0.25	0.75	0	8.33525	1.86438	1.51329	0.397323	0	0	0.25	-0.25	0	-60.6647
DM003	326586	7993019	0	72.111	3.07752	-0.638485	-0.769634	0	0	0.25	0.75	0	17.0858	2.36136	-0.0400254	0.0315188	0	0	0.25	-0.25	0	-51.9142
DM003	326606	7993019	0	63.2456	5.27233	-0.988689	0.149983	0	0	0	1	0	21.96	4.55617	-0.390228	0.951136	0	0	0	0	0	-47.04
DM003	326626	7993019	0	60	5.88513	0.274318	0.961639	0	0	0	1	0	34.5164	5.16897	0.872778	1.76279	0	0	0	0	0	-34.4836
DM003	326646	7993019	0	63.2456	3.57633	0.984382	-0.176046	0	0	0	1	0	48.4322	2.86017	1.58284	0.625107	0	0	0	0	0	-20.5678
DM003	326666	7993019	0	72.111	2.26364	0.971897	0.235406	0	0	0	1	0	62.162	1.54748	1.57036	1.03656	0	0	0	0	0	-6.83804
DM003	326686	7993019	0	84.8528	0.71616	-0.59846	-0.801153	0	0	0	1	0	76.2614	0	0	0	0	0	0	0	0	7.26144
DM003	326566	7992999	0	72.111	2.08713	0.808528	-0.588457	0	1	0	0	0	9.75695	1.37097	1.40699	0.212695	0	1	0	-1	0	-59.2431
DM003	326586	7992999	0	56.5685	3.57633	0.535095	-0.844792	0	0.25	0.25	0.5	0	28.3353	2.86017	1.13355	-0.0436394	0	0.25	0.25	-0.5	0	-40.6647
DM003	326606	7992999	0	44.7214	5.15065	-0.5024	0.864635	0	0	0	1	0	39.6423	4.43449	0.09606	1.66579	0	0	0	0	0	-29.3577
DM003	326626	7992999	0	40	4.31872	0.648077	-0.761575	0	0	0	1	0	48.4322	3.60256	1.24654	0.0395778	0	0	0	0	0	-20.5678
DM003	326646	7992999	0	44.7214	1.60105	-0.0384694	-0.99926	0	0	0	1	0	62.162	0.884889	0.559991	-0.198107	0	0	0	0	0	-6.83804
DM003	326666	7992999	0	56.5685	3.07752	-0.332145	0.943228	0	0	0.25	0.75	0	76.2614	2.36136	0.266315	1.74438	0	0	0.25	-0.25	0	7.26144
DM003	326686	7992999	0	72.111	2.86241	-0.59846	-0.801153	0	0	0	1	0	90.2147	2.14625	0	0	0	0	0	0	0	21.2147
DM003	326566	7992979	0	63.2456	3.03572	0.666916	0.745133	0	1	0	0	0	9.75695	2.31956	1.26538	1.54629	0	1	0	-1	0	-59.2431
DM003	326586	7992979	0	44.7214	4.65874	0.638463	0.769652	0	1	0	0	0	29.757	3.94258	1.23692	1.57081	0	1	0	-1	0	-39.243
DM003	326606	7992979	0	28.2843	4.65874	0.638463	0.769652	0	0	0.25	0.75	0	48.6709	3.94258	1.23692	1.57081	0	0	0.25	-0.25	0	-20.3291
DM003	326626	7992979	0	20	2.08713	0.808528	-0.588457	0	0.5	0.5	0	0	63.6633	1.37097	1.40699	0.212695	0	0.5	0.5	-1	0	-5.33669
DM003	326646	7992979	0	28.2843	1.01275	-0.996088	0.0883687	0	0.75	0	0.25	0	76.2614	0.29659	-0.397628	0.889521	0	0.75	0	-0.75	0	7.26144
DM003	326666	7992979	0	44.7214	2.08713	-0.888352	-0.459163	0	1	0	0	0	90.2147	1.37097	-0.289892	0.34199	0	1	0	-1	0	21.2147
DM003	326686	7992979	0	63.2456	2.14759	-0.59846	-0.801153	0	0.25	0.75	0	0	104.345	1.43143	0	0	0	0.25	0.75	-1	0	35.3447
DM003	326566	7992959	0	60	4.31872	-0.828494	0.559998	0	1	0	0	0	9.75695	3.60256	-0.230034	1.36115	0	1	0	-1	0	-59.2431
DM003	326586	7992959	0	40	4.57614	0.708278	0.705934	0	0.75	0	0.25	0	29.757	3.85998	1.30674	1.50709	0	0.75	0	-0.75	0	-39.243
DM003	326606	7992959	0	20	2.72514	-0.514423	-0.857536	0	0	0.25	0.75	0	49.757	2.00898	0.0840366	-0.0563836	0	0	0.25	-0.25	0	-19.243
DM003	326626	7992959	1	0	0.71616	-0.59846	-0.801153	0	0	0	1	0	69.1962	0	0	0	0	0	0	0	0	0.196159
DM003	326646	7992959	0	20	2.02487	-0.996088	0.0883687	0	0.25	0	0.75	0	88.0915	1.30871	-0.397628	0.889521	0	0.25	0	-0.25	0	19.0915
DM003	326666	7992959	0	40	1.60105	0.710866	-0.703327	0	0.5	0.5	0	0	104.345	0.884889	1.30933	0.0978256	0	0.5	0.5	-1	0	35.3447
DM003	326686	7992959	0	60	1.13226	-0.870483	-0.492199	0	0	1	0	0	118.377	0.4161	-0.272022	0.308953	0	0	1	-1	0	49.3771
DM003	326566	7992939	0	63.2456	3.39325	-0.645945	0.763384	0	1	0	0	0	9.75695	2.67709	-0.0474849	1.56454	0	1	0	-1	0	-59.2431
DM003	326586	7992939	0	44.7214	2.53049	0.666916	0.745133	0	0.75	0	0.25	0	29.757	1.81433	1.26538	1.54629	0	0.75	0	-0.75	0	-39.243
DM003	326606	7992939	0	28.2843	0.71616	0.984382	-0.176046	0	0.5	0.25	0.25	0	49.757	0	1.58284	0.625107	0	0.5	0.25	-0.75	0	-19.243
DM003	326626	7992939	0	20	1.51893	-0.996088	0.0883687	0	0	0.5	0.5	0	69.757	0.802768	-0.397628	0.889521	0	0	0.5	-0.5	0	0.75695
DM003	326646	7992939	0	28.2843	2.02487	-0.996088	0.0883687	0	0	0.25	0.75	0	89.757	1.30871	-0.397628	0.889521	0	0	0.25	-0.25	0	20.757
DM003	326666	7992939	0	44.7214	1.60105	0.710866	-0.703327	0	0	0	1	0	109.269	0.884889	1.30933	0.0978256	0	0	0	0	0	40.2691
DM003	326686	7992939	0	63.2456	1.60105	0.710866	-0.703327	0	0	0.25	0.75	0	128.396	0.884889	1.30933	0.0978256	0	0	0.25	-0.25	0	59.3962
DM003	326566	7992919	0	72.111	0.71616	1	6.36111e-14	0.25	0.75	0	0	0	9.75695	0	1.59846	0.801153	0.25	0.75	0	-1	0	-59.2431
DM003	326586	7992919	0	56.5685	0.71616	-0.59846	-0.801153	0	1	0	0	0	29.757	0	0	0	0	1	0	-1	0	-39.243
DM003	326606	7992919	0	44.7214	1.13226	-0.870483	-0.492199	0	1	0	0	0	49.757	0.4161	-0.272022	0.308953	0	1	0	-1	0	-19.243
DM003	326626	7992919	0	40	1.13226	-0.0499844	0.99875	0	0.25	0.75	0	0	69.757	0.4161	0.548476	1.7999	0	0.25	0.75	-1	0	0.75695
DM003	326646	7992919	0	44.7214	1.82533	0.711642	0.702543	0	0.5	0.5	0	0	89.757	1.10917	1.3101	1.5037	0	0.5	0.5	-1	0	20.757
DM003	326666	7992919	0	56.5685	1.4321	-0.59846	-0.801153	0	0	0.75	0.25	0	109.757	0.715936	0	0	0	0	0.75	-0.75	0	40.757
DM003	326686	7992919	0	72.111	2.86241	-0.59846	-0.801153	0	0	0	1	0	129.757	2.14625	0	0	0	0	0	0	0	60.7569
DM003	326566	7992899	0	84.8528	1.13226	-0.0499844	0.99875	0.75	0.25	0	0	0	9.75695	0.4161	0.548476	1.7999	0.75	0.25	0	-1	0	-59.2431
DM003	326586	7992899	0	72.111	1.51893	-0.996088	0.0883687	0	1	0	0	0	29.757	0.802768	-0.397628	0.889521	0	1	0	-1	0	-39.243
DM003	326606	7992899	0	63.2456	1.51893	0.367319	-0.930095	0	1	0	0	0	49.757	0.802768	0.965779	-0.128942	0	1	0	-1	0	-19.243
DM003	326626	7992899	0	60	0.506415	-0.996088	0.0883687	0	0.75	0.25	0	0	69.757	-0.209745	-0.397628	0.889521	0	0.75	0.25	-1	0	0.75695
DM003	326646	7992899	0	63.2456	2.53049	-0.737975	-0.674828	0	1	0	0	0	89.757	1.81433	-0.139515	0.126324	0	1	0	-1	0	20.757
DM003	326666	7992899	0	72.111	2.02487	-0.996088	0.0883687	0	0.5	0.5	0	0	109.757	1.30871	-0.397628	0.889521	0	0.5	0.5	-1	0	40.757
DM003	326686	7992899	0	84.8528	2.72514	0.961544	-0.27465	0	0	0.75	0.25	0	129.757	2.00898	1.56	0.526503	0	0	0.75	-0.75	0	60.7569
DM003	326566	7993019	0	84.8528	2.58054	0.914834	-0.40383	0	0	0.25	0.75	0	8.33525	1.86438	1.51329	0.397323	0	0	0.25	-0.25	0	-60.6647
DM003	326586	7993019	0	72.111	3.07752	-0.638485	-0.769634	0	0	0.25	0.75	0	17.0858	2.36136	-0.0400254	0.0315188	0	0	0.25	-0.25	0	-51.9142
DM003	326606	7993019	0	63.2456	5.27233	-0.988689	0.149983	0	0	0	1	0	21.96	4.55617	-0.390228	0.951136	0	0	0	0	0	-47.04
DM003	326626	7993019	0	60	5.88513	0.274318	0.961639	0	0	0	1	0	34.5164	5.16897	0.872778	1.76279	0	0	0	0	0	-34.4836
DM003	326646	7993019	0	63.2456	3.57633	0.984382	-0.176046	0	0	0	1	0	48.4322	2.86017	1.58284	0.625107	0	0	0	0	0	-20.5678
DM003	326666	7993019	0	72.111	2.26364	0.971897	0.235406	0	0	0	1	0	62.162	1.54748	1.57036	1.03656	0	0	0	0	0	-6.83804
DM003	326686	7993019	0	84.8528	0.71616	-0.59846	-0.801153	0	0	0	1	0	76.2614	0	0	0	0	0	0	0	0	7.26144
DM003	326566	7992999	0	72.111	2.08713	0.808528	-0.588457	0	1	0	0	0	9.75695	1.37097	1.40699	0.212695	0	1	0	-1	0	-59.2431
DM003	326586	7992999	0	56.5685	3.57633	0.535095	-0.844792	0	0.25	0.25	0.5	0	28.3353	2.86017	1.13355	-0.0436394	0	0.25	0.25	-0.5	0	-40.6647
DM003	326606	7992999	0	44.7214	5.15065	-0.5024	0.864635	0	0	0	1	0	39.6423	4.43449	0.09606	1.66579	0	0	0	0	0	-29.3577
DM003	326626	7992999	0	40	4.31872	0.648077	-0.761575	0	0	0	1	0	48.4322	3.60256	1.24654	0.0395778	0	0	0	0	0	-20.5678
DM003	326646	7992999	0	44.7214	1.60105	-0.0384694	-0.99926	0	0	0	1	0	62.162	0.884889	0.559991	-0.198107	0	0	0	0	0	-6.83804
DM003	326666	7992999	0	56.5685	3.07752	-0.332145	0.943228	0	0	0.25	0.75	0	76.2614	2.36136	0.266315	1.74438	0	0	0.25	-0.25	0	7.26144
DM003	326686	7992999	0	72.111	2.86241	-0.59846	-0.801153	0	0	0	1	0	90.2147	2.14625	0	0	0	0	0	0	0	21.2147
DM003	326566	7992979	0	63.2456	3.03572	0.666916	0.745133	0	1	0	0	0	9.75695	2.31956	1.26538	1.54629	0	1	0	-1	0	-59.2431
DM003	326586	7992979	0	44.7214	4.65874	0.638463	0.769652	0	1	0	0	0	29.757	3.94258	1.23692	1.57081	0	1	0	-1	0	-39.243
DM003	326606	7992979	0	28.2843	4.65874	0.638463	0.769652	0	0	0.25	0.75	0	48.6709	3.94258	1.23692	1.57081	0	0	0.25	-0.25	0	-20.3291
DM003	326626	7992979	0	20	2.08713	0.808528	-0.588457	0	0.5	0.5	0	0	63.6633	1.37097	1.40699	0.212695	0	0.5	0.5	-1	0	-5.33669
DM003	326646	7992979	0	28.2843	1.01275	-0.996088	0.0883687	0	0.75	0	0.25	0	76.2614	0.29659	-0.397628	0.889521	0	0.75	0	-0.75	0	7.26144
DM003	326666	7992979	0	44.7214	2.08713	-0.888352	-0.459163	0	1	0	0	0	90.2147	1.37097	-0.289892	0.34199	0	1	0	-1	0	21.2147
DM003	326686	7992979	0	63.2456	2.14759	-0.59846	-0.801153	0	0.25	0.75	0	0	104.345	1.43143	0	0	0	0.25	0.75	-1	0	35.3447
DM003	326566	7992959	0	60	4.31872	-0.828494	0.559998	0	1	0	0	0	9.75695	3.60256	-0.230034	1.36115	0	1	0	-1	0	-59.2431
DM003	326586	7992959	0	40	4.57614	0.708278	0.705934	0	0.75	0	0.25	0	29.757	3.85998	1.30674	1.50709	0	0.75	0	-0.75	0	-39.243
DM003	326606	7992959	0	20	2.72514	-0.514423	-0.857536	0	0	0.25	0.75	0	49.757	2.00898	0.0840366	-0.0563836	0	0	0.25	-0.25	0	-19.243
DM003	326626	7992959	1	0	0.71616	-0.59846	-0.801153	0	0	0	1	0	69.1962	0	0	0	0	0	0	0	0	0.196159
DM003	326646	7992959	0	20	2.02487	-0.996088	0.0883687	0	0.25	0	0.75	0	88.0915	1.30871	-0.397628	0.889521	0	0.25	0	-0.25	0	19.0915
DM003	326666	7992959	0	40	1.60105	0.710866	-0.703327	0	0.5	0.5	0	0	104.345	0.884889	1.30933	0.0978256	0	0.5	0.5	-1	0	35.3447
DM003	326686	7992959	0	60	1.13226	-0.870483	-0.492199	0	0	1	0	0	118.377	0.4161	-0.272022	0.308953	0	0	1	-1	0	49.3771
DM003	326566	7992939	0	63.2456	3.39325	-0.645945	0.763384	0	1	0	0	0	9.75695	2.67709	-0.0474849	1.56454	0	1	0	-1	0	-59.2431
DM003	326586	7992939	0	44.7214	2.53049	0.666916	0.745133	0	0.75	0	0.25	0	29.757	1.81433	1.26538	1.54629	0	0.75	0	-0.75	0	-39.243
DM003	326606	7992939	0	28.2843	0.71616	0.984382	-0.176046	0	0.5	0.25	0.25	0	49.757	0	1.58284	0.625107	0	0.5	0.25	-0.75	0	-19.243
DM003	326626	7992939	0	20	1.51893	-0.996088	0.0883687	0	0	0.5	0.5	0	69.757	0.802768	-0.397628	0.889521	0	0	0.5	-0.5	0	0.75695
DM003	326646	7992939	0	28.2843	2.02487	-0.996088	0.0883687	0	0	0.25	0.75	0	89.757	1.30871	-0.397628	0.889521	0	0	0.25	-0.25	0	20.757
DM003	326666	7992939	0	44.7214	1.60105	0.710866	-0.703327	0	0	0	1	0	109.269	0.884889	1.30933	0.0978256	0	0	0	0	0	40.2691
DM003	326686	7992939	0	63.2456	1.60105	0.710866	-0.703327	0	0	0.25	0.75	0	128.396	0.884889	1.30933	0.0978256	0	0	0.25	-0.25	0	59.3962
DM003	326566	7992919	0	72.111	0.71616	1	6.36111e-14	0.25	0.75	0	0	0	9.75695	0	1.59846	0.801153	0.25	0.75	0	-1	0	-59.2431
DM003	326586	7992919	0	56.5685	0.71616	-0.59846	-0.801153	0	1	0	0	0	29.757	0	0	0	0	1	0	-1	0	-39.243
DM003	326606	7992919	0	44.7214	1.13226	-0.870483	-0.492199	0	1	0	0	0	49.757	0.4161	-0.272022	0.308953	0	1	0	-1	0	-19.243
DM003	326626	7992919	0	40	1.13226	-0.0499844	0.99875	0	0.25	0.75	0	0	69.757	0.4161	0.548476	1.7999	0	0.25	0.75	-1	0	0.75695
DM003	326646	7992919	0	44.7214	1.82533	0.711642	0.702543	0	0.5	0.5	0	0	89.757	1.10917	1.3101	1.5037	0	0.5	0.5	-1	0	20.757
DM003	326666	7992919	0	56.5685	1.4321	-0.59846	-0.801153	0	0	0.75	0.25	0	109.757	0.715936	0	0	0	0	0.75	-0.75	0	40.757
DM003	326686	7992919	0	72.111	2.86241	-0.59846	-0.801153	0	0	0	1	0	129.757	2.14625	0	0	0	0	0	0	0	60.7569
DM003	326566	7992899	0	84.8528	1.13226	-0.0499844	0.99875	0.75	0.25	0	0	0	9.75695	0.4161	0.548476	1.7999	0.75	0.25	0	-1	0	-59.2431
DM003	326586	7992899	0	72.111	1.51893	-0.996088	0.0883687	0	1	0	0	0	29.757	0.802768	-0.397628	0.889521	0	1	0	-1	0	-39.243
DM003	326606	7992899	0	63.2456	1.51893	0.367319	-0.930095	0	1	0	0	0	49.757	0.802768	0.965779	-0.128942	0	1	0	-1	0	-19.243
DM003	326626	7992899	0	60	0.506415	-0.996088	0.0883687	0	0.75	0.25	0	0	69.757	-0.209745	-0.397628	0.889521	0	0.75	0.25	-1	0	0.75695
DM003	326646	7992899	0	63.2456	2.53049	-0.737975	-0.674828	0	1	0	0	0	89.757	1.81433	-0.139515	0.126324	0	1	0	-1	0	20.757
DM003	326666	7992899	0	72.111	2.02487	-0.996088	0.0883687	0	0.5	0.5	0	0	109.757	1.30871	-0.397628	0.889521	0	0.5	0.5	-1	0	40.757
DM003	326686	7992899	0	84.8528	2.72514	0.961544	-0.27465	0	0	0.75	0.25	0	129.757	2.00898	1.56	0.526503	0	0	0.75	-0.75	0	60.7569
DM003	326566	7993019	0	84.8528	2.58054	0.914834	-0.40383	0	0	0.25	0.75	0	8.33525	1.86438	1.51329	0.397323	0	0	0.25	-0.25	0	-60.6647
DM003	326586	7993019	0	72.111	3.07752	-0.638485	-0.769634	0	0	0.25	0.75	0	17.0858	2.36136	-0.0400254	0.0315188	0	0	0.25	-0.25	0	-51.9142
DM003	326606	7993019	0	63.2456	5.27233	-0.988689	0.149983	0	0	0	1	0	21.96	4.55617	-0.390228	0.951136	0	0	0	0	0	-47.04
DM003	326626	7993019	0	60	5.88513	0.274318	0.961639	0	0	0	1	0	34.5164	5.16897	0.872778	1.76279	0	0	0	0	0	-34.4836
DM003	326646	7993019	0	63.2456	3.57633	0.984382	-0.176046	0	0	0	1	0	48.4322	2.86017	1.58284	0.625107	0	0	0	0	0	-20.5678
DM003	326666	7993019	0	72.111	2.26364	0.971897	0.235406	0	0	0	1	0	62.162	1.54748	1.57036	1.03656	0	0	0	0	0	-6.83804
DM003	326686	7993019	0	84.8528	0.71616	-0.59846	-0.801153	0	0	0	1	0	76.2614	0	0	0	0	0	0	0	0	7.26144
DM003	326566	7992999	0	72.111	2.08713	0.808528	-0.588457	0	1	0	0	0	9.75695	1.37097	1.40699	0.212695	0	1	0	-1	0	-59.2431
DM003	326586	7992999	0	56.5685	3.57633	0.535095	-0.844792	0	0.25	0.25	0.5	0	28.3353	2.86017	1.13355	-0.0436394	0	0.25	0.25	-0.5	0	-40.6647
DM003	326606	7992999	0	44.7214	5.15065	-0.5024	0.864635	0	0	0	1	0	39.6423	4.43449	0.09606	1.66579	0	0	0	0	0	-29.3577
DM003	326626	7992999	0	40	4.31872	0.648077	-0.761575	0	0	0	1	0	48.4322	3.60256	1.24654	0.0395778	0	0	0	0	0	-20.5678
DM003	326646	7992999	0	44.7214	1.60105	-0.0384694	-0.99926	0	0	0	1	0	62.162	0.884889	0.559991	-0.198107	0	0	0	0	0	-6.83804
DM003	326666	7992999	0	56.5685	3.07752	-0.332145	0.943228	0	0	0.25	0.75	0	76.2614	2.36136	0.266315	1.74438	0	0	0.25	-0.25	0	7.26144
DM003	326686	7992999	0	72.111	2.86241	-0.59846	-0.801153	0	0	0	1	0	90.2147	2.14625	0	0	0	0	0	0	0	21.2147
DM003	326566	7992979	0	63.2456	3.03572	0.666916	0.745133	0	1	0	0	0	9.75695	2.31956	1.26538	1.54629	0	1	0	-1	0	-59.2431
DM003	326586	7992979	0	44.7214	4.65874	0.638463	0.769652	0	1	0	0	0	29.757	3.94258	1.23692	1.57081	0	1	0	-1	0	-39.243
DM003	326606	7992979	0	28.2843	4.65874	0.638463	0.769652	0	0	0.25	0.75	0	48.6709	3.94258	1.23692	1.57081	0	0	0.25	-0.25	0	-20.3291
DM003	326626	7992979	0	20	2.08713	0.808528	-0.588457	0	0.5	0.5	0	0	63.6633	1.37097	1.40699	0.212695	0	0.5	0.5	-1	0	-5.33669
DM003	326646	7992979	0	28.2843	1.01275	-0.996088	0.0883687	0	0.75	0	0.25	0	76.2614	0.29659	-0.397628	0.889521	0	0.75	0	-0.75	0	7.26144
DM003	326666	7992979	0	44.7214	2.08713	-0.888352	-0.459163	0	1	0	0	0	90.2147	1.37097	-0.289892	0.34199	0	1	0	-1	0	21.2147
DM003	326686	7992979	0	63.2456	2.14759	-0.59846	-0.801153	0	0.25	0.75	0	0	104.345	1.43143	0	0	0	0.25	0.75	-1	0	35.3447
DM003	326566	7992959	0	60	4.31872	-0.828494	0.559998	0	1	0	0	0	9.75695	3.60256	-0.230034	1.36115	0	1	0	-1	0	-59.2431
DM003	326586	7992959	0	40	4.57614	0.708278	0.705934	0	0.75	0	0.25	0	29.757	3.85998	1.30674	1.50709	0	0.75	0	-0.75	0	-39.243
DM003	326606	7992959	0	20	2.72514	-0.514423	-0.857536	0	0	0.25	0.75	0	49.757	2.00898	0.0840366	-0.0563836	0	0	0.25	-0.25	0	-19.243
DM003	326626	7992959	1	0	0.71616	-0.59846	-0.801153	0	0	0	1	0	69.1962	0	0	0	0	0	0	0	0	0.196159
DM003	326646	7992959	0	20	2.02487	-0.996088	0.0883687	0	0.25	0	0.75	0	88.0915	1.30871	-0.397628	0.889521	0	0.25	0	-0.25	0	19.0915
DM003	326666	7992959	0	40	1.60105	0.710866	-0.703327	0	0.5	0.5	0	0	104.345	0.884889	1.30933	0.0978256	0	0.5	0.5	-1	0	35.3447
DM003	326686	7992959	0	60	1.13226	-0.870483	-0.492199	0	0	1	0	0	118.377	0.4161	-0.272022	0.308953	0	0	1	-1	0	49.3771
DM003	326566	7992939	0	63.2456	3.39325	-0.645945	0.763384	0	1	0	0	0	9.75695	2.67709	-0.0474849	1.56454	0	1	0	-1	0	-59.2431
DM003	326586	7992939	0	44.7214	2.53049	0.666916	0.745133	0	0.75	0	0.25	0	29.757	1.81433	1.26538	1.54629	0	0.75	0	-0.75	0	-39.243
DM003	326606	7992939	0	28.2843	0.71616	0.984382	-0.176046	0	0.5	0.25	0.25	0	49.757	0	1.58284	0.625107	0	0.5	0.25	-0.75	0	-19.243
DM003	326626	7992939	0	20	1.51893	-0.996088	0.0883687	0	0	0.5	0.5	0	69.757	0.802768	-0.397628	0.889521	0	0	0.5	-0.5	0	0.75695
DM003	326646	7992939	0	28.2843	2.02487	-0.996088	0.0883687	0	0	0.25	0.75	0	89.757	1.30871	-0.397628	0.889521	0	0	0.25	-0.25	0	20.757
DM003	326666	7992939	0	44.7214	1.60105	0.710866	-0.703327	0	0	0	1	0	109.269	0.884889	1.30933	0.0978256	0	0	0	0	0	40.2691
DM003	326686	7992939	0	63.2456	1.60105	0.710866	-0.703327	0	0	0.25	0.75	0	128.396	0.884889	1.30933	0.0978256	0	0	0.25	-0.25	0	59.3962
DM003	326566	7992919	0	72.111	0.71616	1	6.36111e-14	0.25	0.75	0	0	0	9.75695	0	1.59846	0.801153	0.25	0.75	0	-1	0	-59.2431
DM003	326586	7992919	0	56.5685	0.71616	-0.59846	-0.801153	0	1	0	0	0	29.757	0	0	0	0	1	0	-1	0	-39.243
DM003	326606	7992919	0	44.7214	1.13226	-0.870483	-0.492199	0	1	0	0	0	49.757	0.4161	-0.272022	0.308953	0	1	0	-1	0	-19.243
DM003	326626	7992919	0	40	1.13226	-0.0499844	0.99875	0	0.25	0.75	0	0	69.757	0.4161	0.548476	1.7999	0	0.25	0.75	-1	0	0.75695
DM003	326646	7992919	0	44.7214	1.82533	0.711642	0.702543	0	0.5	0.5	0	0	89.757	1.10917	1.3101	1.5037	0	0.5	0.5	-1	0	20.757
DM003	326666	7992919	0	56.5685	1.4321	-0.59846	-0.801153	0	0	0.75	0.25	0	109.757	0.715936	0	0	0	0	0.75	-0.75	0	40.757
DM003	326686	7992919	0	72.111	2.86241	-0.59846	-0.801153	0	0	0	1	0	129.757	2.14625	0	0	0	0	0	0	0	60.7569
DM003	326566	7992899	0	84.8528	1.13226	-0.0499844	0.99875	0.75	0.25	0	0	0	9.75695	0.4161	0.548476	1.7999	0.75	0.25	0	-1	0	-59.2431
DM003	326586	7992899	0	72.111	1.51893	-0.996088	0.0883687	0	1	0	0	0	29.757	0.802768	-0.397628	0.889521	0	1	0	-1	0	-39.243
DM003	326606	7992899	0	63.2456	1.51893	0.367319	-0.930095	0	1	0	0	0	49.757	0.802768	0.965779	-0.128942	0	1	0	-1	0	-19.243
DM003	326626	7992899	0	60	0.506415	-0.996088	0.0883687	0	0.75	0.25	0	0	69.757	-0.209745	-0.397628	0.889521	0	0.75	0.25	-1	0	0.75695
DM003	326646	7992899	0	63.2456	2.53049	-0.737975	-0.674828	0	1	0	0	0	89.757	1.81433	-0.139515	0.126324	0	1	0	-1	0	20.757
DM003	326666	7992899	0	72.111	2.02487	-0.996088	0.0883687	0	0.5	0.5	0	0	109.757	1.30871	-0.397628	0.889521	0	0.5	0.5	-1	0	40.757
DM003	326686	7992899	0	84.8528	2.72514	0.961544	-0.27465	0	0	0.75	0.25	0	129.757	2.00898	1.56	0.526503	0	0	0.75	-0.75	0	60.7569
DM004	326639	7992987	0	84.8528	1.01275	-0.996088	0.0883687	0	0.75	0	0.25	0	76.2614	-2.56358	-0.397628	0.889521	0	0.75	0	-0.75	0	-72.7386
DM004	326659	7992987	0	72.111	2.08713	-0.888352	-0.459163	0	1	0	0	0	90.2147	-1.4892	-0.289892	0.34199	0	1	0	-1	0	-58.7853
DM004	326679	7992987	0	63.2456	2.14759	-0.59846	-0.801153	0	0.25	0.75	0	0	104.345	-1.42875	0	0	0	0.25	0.75	-1	0	-44.6553
DM004	326699	7992987	0	60	2.08713	-0.188281	-0.982115	0	0	0.25	0.75	0	118.377	-1.4892	0.410179	-0.180963	0	0	0.25	-0.25	0	-30.6229
DM004	326719	7992987	0	63.2456	1.51893	-0.996088	0.0883687	0	0	0	1	0	131.351	-2.05741	-0.397628	0.889521	0	0	0	0	0	-17.6494
DM004	326739	7992987	0	72.111	1.60105	-0.947293	-0.32037	0	0	0.25	0.75	0	137.086	-1.97529	-0.348832	0.480783	0	0	0.25	-0.25	0	-11.9142
DM004	326759	7992987	0	84.8528	1.51893	-0.996088	0.0883687	0	0	0	1	0	137.796	-2.05741	-0.397628	0.889521	0	0	0	0	0	-11.2042
DM004	326639	7992967	0	72.111	2.02487	-0.996088	0.0883687	0	0.25	0	0.75	0	88.0915	-1.55147	-0.397628	0.889521	0	0.25	0	-0.25	0	-60.9085
DM004	326659	7992967	0	56.5685	1.60105	0.710866	-0.703327	0	0.5	0.5	0	0	104.345	-1.97529	1.30933	0.0978256	0	0.5	0.5	-1	0	-44.6553
DM004	326679	7992967	0	44.7214	1.13226	-0.870483	-0.492199	0	0	1	0	0	118.377	-2.44407	-0.272022	0.308953	0	0	1	-1	0	-30.6229
DM004	326699	7992967	0	40	0.506415	-0.996088	0.0883687	0	0	0	1	0	132.516	-3.06992	-0.397628	0.889521	0	0	0	0	0	-16.4839
DM004	326719	7992967	0	44.7214	0.506415	0.525322	0.850904	0	0	0.5	0.5	0	146.485	-3.06992	1.12378	1.65206	0	0	0.5	-0.5	0	-2.51534
DM004	326739	7992967	0	56.5685	1.60105	0.823584	0.567194	0	0.25	0.75	0	0	155.425	-1.97529	1.42204	1.36835	0	0.25	0.75	-1	0	6.42535
DM004	326759	7992967	0	72.111	2.14759	-0.448074	0.893997	0	0	0.5	0.5	0	157.706	-1.42875	0.150386	1.69515	0	0	0.5	-0.5	0	8.70575
DM004	326639	7992947	0	63.2456	2.02487	-0.996088	0.0883687	0	0	0.25	0.75	0	89.757	-1.55147	-0.397628	0.889521	0	0	0.25	-0.25	0	-59.243
DM004	326659	7992947	0	44.7214	1.60105	0.710866	-0.703327	0	0	0	1	0	109.269	-1.97529	1.30933	0.0978256	0	0	0	0	0	-39.7309
DM004	326679	7992947	0	28.2843	1.60105	0.710866	-0.703327	0	0	0.25	0.75	0	128.396	-1.97529	1.30933	0.0978256	0	0	0.25	-0.25	0	-20.6038
DM004	326699	7992947	0	20	1.4321	-0.59846	-0.801153	0	0	0	1	0	145.964	-2.14424	0	0	0	0	0	0	0	-3.03618
DM004	326719	7992947	0	28.2843	1.13226	-0.870483	-0.492199	0	0	0.5	0.5	0	160.728	-2.44407	-0.272022	0.308953	0	0	0.5	-0.5	0	11.7283
DM004	326739	7992947	0	44.7214	1.13226	-0.0499844	0.99875	0	0	0.75	0.25	0	172.299	-2.44407	0.548476	1.7999	0	0	0.75	-0.75	0	23.2985
DM004	326759	7992947	0	63.2456	2.86241	-0.448074	0.893997	0	0	0.5	0.5	0	177.636	-0.713929	0.150386	1.69515	0	0	0.5	-0.5	0	28.6359
DM004	326639	7992927	0	60	1.82533	0.711642	0.702543	0	0.5	0.5	0	0	89.757	-1.751	1.3101	1.5037	0	0.5	0.5	-1	0	-59.243
DM004	326659	7992927	0	40	1.4321	-0.59846	-0.801153	0	0	0.75	0.25	0	109.757	-2.14424	0	0	0	0	0.75	-0.75	0	-39.243
DM004	326679	7992927	0	20	2.86241	-0.59846	-0.801153	0	0	0	1	0	129.757	-0.713929	0	0	0	0	0	0	0	-19.2431
DM004	326699	7992927	1	0	3.57633	-0.59846	-0.801153	0	0	0	1	0	149.487	0	0	0	0	0	0	0	0	0.487183
DM004	326719	7992927	0	20	3.1996	0.710866	-0.703327	0	0	1	0	0	168.742	-0.376733	1.30933	0.0978256	0	0	1	-1	0	19.742
DM004	326739	7992927	0	40	1.4321	-0.59846	-0.801153	0	0	0.75	0.25	0	186.729	-2.14424	0	0	0	0	0.75	-0.75	0	37.7293
DM004	326759	7992927	0	60	2.53049	-0.737975	-0.674828	0	0.25	0.75	0	0	196.701	-1.04584	-0.139515	0.126324	0	0.25	0.75	-1	0	47.7008
DM004	326639	7992907	0	63.2456	2.53049	-0.737975	-0.674828	0	1	0	0	0	89.757	-1.04584	-0.139515	0.126324	0	1	0	-1	0	-59.243
DM004	326659	7992907	0	44.7214	2.02487	-0.996088	0.0883687	0	0.5	0.5	0	0	109.757	-1.55147	-0.397628	0.889521	0	0.5	0.5	-1	0	-39.243
DM004	326679	7992907	0	28.2843	2.72514	0.961544	-0.27465	0	0	0.75	0.25	0	129.757	-0.851193	1.56	0.526503	0	0	0.75	-0.75	0	-19.2431
DM004	326699	7992907	0	20	2.86241	-0.59846	-0.801153	0	0.25	0.75	0	0	149.757	-0.713929	0	0	0	0.25	0.75	-1	0	0.756943
DM004	326719	7992907	0	28.2843	3.57633	-0.995003	-0.0998438	0	0	1	0	0	169.757	0	-0.396543	0.701309	0	0	1	-1	0	20.7569
DM004	326739	7992907	0	44.7214	2.72514	-0.536148	0.844124	0	0	1	0	0	189.614	-0.851193	0.0623122	1.64528	0	0	1	-1	0	40.6141
DM004	326759	7992907	0	63.2456	2.53049	-0.996088	0.0883687	0	0.5	0.5	0	0	208.256	-1.04584	-0.397628	0.889521	0	0.5	0.5	-1	0	59.2561
DM004	326639	7992887	0	72.111	3.23927	-0.498284	0.867014	0	1	0	0	0	89.757	-0.337069	0.100176	1.66817	0	1	0	-1	0	-59.243
DM004	326659	7992887	0	56.5685	3.1996	-0.947293	-0.32037	0	0.75	0.25	0	0	109.757	-0.376733	-0.348832	0.480783	0	0.75	0.25	-1	0	-39.243
DM004	326679	7992887	0	44.7214	2.58054	-0.223962	0.974598	0	0.25	0.75	0	0	129.757	-0.995795	0.374498	1.77575	0	0.25	0.75	-1	0	-19.2431
DM004	326699	7992887	0	40	1.82533	-0.946941	0.321407	0	0.25	0.75	0	0	149.757	-1.751	-0.348481	1.12256	0	0.25	0.75	-1	0	0.756943
DM004	326719	7992887	0	44.7214	2.53049	0.367319	-0.930095	0	0	1	0	0	169.757	-1.04584	0.965779	-0.128942	0	0	1	-1	0	20.7569
DM004	326739	7992887	0	56.5685	2.72514	-0.536148	0.844124	0	0.25	0.75	0	0	188.497	-0.851193	0.0623122	1.64528	0	0.25	0.75	-1	0	39.4971
DM004	326759	7992887	0	72.111	2.72514	0.961544	-0.27465	0	0.5	0.5	0	0	202.563	-0.851193	1.56	0.526503	0	0.5	0.5	-1	0	53.5633
DM004	326639	7992867	0	84.8528	3.57633	-0.448074	0.893997	0	1	0	0	0	91.6595	0	0.150386	1.69515	0	1	0	-1	0	-57.3405
DM004	326659	7992867	0	72.111	3.57633	-0.448074	0.893997	0	0.5	0.5	0	0	111.313	0	0.150386	1.69515	0	0.5	0.5	-1	0	-37.6867
DM004	326679	7992867	0	63.2456	1.4321	-0.448074	0.893997	0	0	1	0	0	131.074	-2.14424	0.150386	1.69515	0	0	1	-1	0	-17.9265
DM004	326699	7992867	0	60	0.71616	0.984382	-0.176046	0	1	0	0	0	150.898	-2.86017	1.58284	0.625107	0	1	0	-1	0	1.89777
DM004	326719	7992867	0	63.2456	1.13226	0.971897	0.235406	0	0	1	0	0	166.501	-2.44407	1.57036	1.03656	0	0	1	-1	0	17.5009
DM004	326739	7992867	0	72.111	1.13226	-0.870483	-0.492199	0	0	1	0	0	176.752	-2.44407	-0.272022	0.308953	0	0	1	-1	0	27.7521
DM004	326759	7992867	0	84.8528	1.13226	-0.22503	-0.974352	0	1	0	0	0	186.239	-2.44407	0.37343	-0.173199	0	1	0	-1	0	37.2386
DM004	326639	7992987	0	84.8528	1.01275	-0.996088	0.0883687	0	0.75	0	0.25	0	76.2614	-2.56358	-0.397628	0.889521	0	0.75	0	-0.75	0	-72.7386
DM004	326659	7992987	0	72.111	2.08713	-0.888352	-0.459163	0	1	0	0	0	90.2147	-1.4892	-0.289892	0.34199	0	1	0	-1	0	-58.7853
DM004	326679	7992987	0	63.2456	2.14759	-0.59846	-0.801153	0	0.25	0.75	0	0	104.345	-1.42875	0	0	0	0.25	0.75	-1	0	-44.6553
DM004	326699	7992987	0	60	2.08713	-0.188281	-0.982115	0	0	0.25	0.75	0	118.377	-1.4892	0.410179	-0.180963	0	0	0.25	-0.25	0	-30.6229
DM004	326719	7992987	0	63.2456	1.51893	-0.996088	0.0883687	0	0	0	1	0	131.351	-2.05741	-0.397628	0.889521	0	0	0	0	0	-17.6494
DM004	326739	7992987	0	72.111	1.60105	-0.947293	-0.32037	0	0	0.25	0.75	0	137.086	-1.97529	-0.348832	0.480783	0	0	0.25	-0.25	0	-11.9142
DM004	326759	7992987	0	84.8528	1.51893	-0.996088	0.0883687	0	0	0	1	0	137.796	-2.05741	-0.397628	0.889521	0	0	0	0	0	-11.2042
DM004	326639	7992967	0	72.111	2.02487	-0.996088	0.0883687	0	0.25	0	0.75	0	88.0915	-1.55147	-0.397628	0.889521	0	0.25	0	-0.25	0	-60.9085
DM004	326659	7992967	0	56.5685	1.60105	0.710866	-0.703327	0	0.5	0.5	0	0	104.345	-1.97529	1.30933	0.0978256	0	0.5	0.5	-1	0	-44.6553
DM004	326679	7992967	0	44.7214	1.13226	-0.870483	-0.492199	0	0	1	0	0	118.377	-2.44407	-0.272022	0.308953	0	0	1	-1	0	-30.6229
DM004	326699	7992967	0	40	0.506415	-0.996088	0.0883687	0	0	0	1	0	132.516	-3.06992	-0.397628	0.889521	0	0	0	0	0	-16.4839
DM004	326719	7992967	0	44.7214	0.506415	0.525322	0.850904	0	0	0.5	0.5	0	146.485	-3.06992	1.12378	1.65206	0	0	0.5	-0.5	0	-2.51534
DM004	326739	7992967	0	56.5685	1.60105	0.823584	0.567194	0	0.25	0.75	0	0	155.425	-1.97529	1.42204	1.36835	0	0.25	0.75	-1	0	6.42535
DM004	326759	7992967	0	72.111	2.14759	-0.448074	0.893997	0	0	0.5	0.5	0	157.706	-1.42875	0.150386	1.69515	0	0	0.5	-0.5	0	8.70575
DM004	326639	7992947	0	63.2456	2.02487	-0.996088	0.0883687	0	0	0.25	0.75	0	89.757	-1.55147	-0.397628	0.889521	0	0	0.25	-0.25	0	-59.243
DM004	326659	7992947	0	44.7214	1.60105	0.710866	-0.703327	0	0	0	1	0	109.269	-1.97529	1.30933	0.0978256	0	0	0	0	0	-39.7309
DM004	326679	7992947	0	28.2843	1.60105	0.710866	-0.703327	0	0	0.25	0.75	0	128.396	-1.97529	1.30933	0.0978256	0	0	0.25	-0.25	0	-20.6038
DM004	326699	7992947	0	20	1.4321	-0.59846	-0.801153	0	0	0	1	0	145.964	-2.14424	0	0	0	0	0	0	0	-3.03618
DM004	326719	7992947	0	28.2843	1.13226	-0.870483	-0.492199	0	0	0.5	0.5	0	160.728	-2.44407	-0.272022	0.308953	0	0	0.5	-0.5	0	11.7283
DM004	326739	7992947	0	44.7214	1.13226	-0.0499844	0.99875	0	0	0.75	0.25	0	172.299	-2.44407	0.548476	1.7999	0	0	0.75	-0.75	0	23.2985
DM004	326759	7992947	0	63.2456	2.86241	-0.448074	0.893997	0	0	0.5	0.5	0	177.636	-0.713929	0.150386	1.69515	0	0	0.5	-0.5	0	28.6359
DM004	326639	7992927	0	60	1.82533	0.711642	0.702543	0	0.5	0.5	0	0	89.757	-1.751	1.3101	1.5037	0	0.5	0.5	-1	0	-59.243
DM004	326659	7992927	0	40	1.4321	-0.59846	-0.801153	0	0	0.75	0.25	0	109.757	-2.14424	0	0	0	0	0.75	-0.75	0	-39.243
DM004	326679	7992927	0	20	2.86241	-0.59846	-0.801153	0	0	0	1	0	129.757	-0.713929	0	0	0	0	0	0	0	-19.2431
DM004	326699	7992927	1	0	3.57633	-0.59846	-0.801153	0	0	0	1	0	149.487	0	0	0	0	0	0	0	0	0.487183
DM004	326719	7992927	0	20	3.1996	0.710866	-0.703327	0	0	1	0	0	168.742	-0.376733	1.30933	0.0978256	0	0	1	-1	0	19.742
DM004	326739	7992927	0	40	1.4321	-0.59846	-0.801153	0	0	0.75	0.25	0	186.729	-2.14424	0	0	0	0	0.75	-0.75	0	37.7293
DM004	326759	7992927	0	60	2.53049	-0.737975	-0.674828	0	0.25	0.75	0	0	196.701	-1.04584	-0.139515	0.126324	0	0.25	0.75	-1	0	47.7008
DM004	326639	7992907	0	63.2456	2.53049	-0.737975	-0.674828	0	1	0	0	0	89.757	-1.04584	-0.139515	0.126324	0	1	0	-1	0	-59.243
DM004	326659	7992907	0	44.7214	2.02487	-0.996088	0.0883687	0	0.5	0.5	0	0	109.757	-1.55147	-0.397628	0.889521	0	0.5	0.5	-1	0	-39.243
DM004	326679	7992907	0	28.2843	2.72514	0.961544	-0.27465	0	0	0.75	0.25	0	129.757	-0.851193	1.56	0.526503	0	0	0.75	-0.75	0	-19.2431
DM004	326699	7992907	0	20	2.86241	-0.59846	-0.801153	0	0.25	0.75	0	0	149.757	-0.713929	0	0	0	0.25	0.75	-1	0	0.756943
DM004	326719	7992907	0	28.2843	3.57633	-0.995003	-0.0998438	0	0	1	0	0	169.757	0	-0.396543	0.701309	0	0	1	-1	0	20.7569
DM004	326739	7992907	0	44.7214	2.72514	-0.536148	0.844124	0	0	1	0	0	189.614	-0.851193	0.0623122	1.64528	0	0	1	-1	0	40.6141
DM004	326759	7992907	0	63.2456	2.53049	-0.996088	0.0883687	0	0.5	0.5	0	0	208.256	-1.04584	-0.397628	0.889521	0	0.5	0.5	-1	0	59.2561
DM004	326639	7992887	0	72.111	3.23927	-0.498284	0.867014	0	1	0	0	0	89.757	-0.337069	0.100176	1.66817	0	1	0	-1	0	-59.243
DM004	326659	7992887	0	56.5685	3.1996	-0.947293	-0.32037	0	0.75	0.25	0	0	109.757	-0.376733	-0.348832	0.480783	0	0.75	0.25	-1	0	-39.243
DM004	326679	7992887	0	44.7214	2.58054	-0.223962	0.974598	0	0.25	0.75	0	0	129.757	-0.995795	0.374498	1.77575	0	0.25	0.75	-1	0	-19.2431
DM004	326699	7992887	0	40	1.82533	-0.946941	0.321407	0	0.25	0.75	0	0	149.757	-1.751	-0.348481	1.12256	0	0.25	0.75	-1	0	0.756943
DM004	326719	7992887	0	44.7214	2.53049	0.367319	-0.930095	0	0	1	0	0	169.757	-1.04584	0.965779	-0.128942	0	0	1	-1	0	20.7569
DM004	326739	7992887	0	56.5685	2.72514	-0.536148	0.844124	0	0.25	0.75	0	0	188.497	-0.851193	0.0623122	1.64528	0	0.25	0.75	-1	0	39.4971
DM004	326759	7992887	0	72.111	2.72514	0.961544	-0.27465	0	0.5	0.5	0	0	202.563	-0.851193	1.56	0.526503	0	0.5	0.5	-1	0	53.5633
DM004	326639	7992867	0	84.8528	3.57633	-0.448074	0.893997	0	1	0	0	0	91.6595	0	0.150386	1.69515	0	1	0	-1	0	-57.3405
DM004	326659	7992867	0	72.111	3.57633	-0.448074	0.893997	0	0.5	0.5	0	0	111.313	0	0.150386	1.69515	0	0.5	0.5	-1	0	-37.6867
DM004	326679	7992867	0	63.2456	1.4321	-0.448074	0.893997	0	0	1	0	0	131.074	-2.14424	0.150386	1.69515	0	0	1	-1	0	-17.9265
DM004	326699	7992867	0	60	0.71616	0.984382	-0.176046	0	1	0	0	0	150.898	-2.86017	1.58284	0.625107	0	1	0	-1	0	1.89777
DM004	326719	7992867	0	63.2456	1.13226	0.971897	0.235406	0	0	1	0	0	166.501	-2.44407	1.57036	1.03656	0	0	1	-1	0	17.5009
DM004	326739	7992867	0	72.111	1.13226	-0.870483	-0.492199	0	0	1	0	0	176.752	-2.44407	-0.272022	0.308953	0	0	1	-1	0	27.7521
DM004	326759	7992867	0	84.8528	1.13226	-0.22503	-0.974352	0	1	0	0	0	186.239	-2.44407	0.37343	-0.173199	0	1	0	-1	0	37.2386
DM004	326639	7992987	0	84.8528	1.01275	-0.996088	0.0883687	0	0.75	0	0.25	0	76.2614	-2.56358	-0.397628	0.889521	0	0.75	0	-0.75	0	-72.7386
DM004	326659	7992987	0	72.111	2.08713	-0.888352	-0.459163	0	1	0	0	0	90.2147	-1.4892	-0.289892	0.34199	0	1	0	-1	0	-58.7853
DM004	326679	7992987	0	63.2456	2.14759	-0.59846	-0.801153	0	0.25	0.75	0	0	104.345	-1.42875	0	0	0	0.25	0.75	-1	0	-44.6553
DM004	326699	7992987	0	60	2.08713	-0.188281	-0.982115	0	0	0.25	0.75	0	118.377	-1.4892	0.410179	-0.180963	0	0	0.25	-0.25	0	-30.6229
DM004	326719	7992987	0	63.2456	1.51893	-0.996088	0.0883687	0	0	0	1	0	131.351	-2.05741	-0.397628	0.889521	0	0	0	0	0	-17.6494
DM004	326739	7992987	0	72.111	1.60105	-0.947293	-0.32037	0	0	0.25	0.75	0	137.086	-1.97529	-0.348832	0.480783	0	0	0.25	-0.25	0	-11.9142
DM004	326759	7992987	0	84.8528	1.51893	-0.996088	0.0883687	0	0	0	1	0	137.796	-2.05741	-0.397628	0.889521	0	0	0	0	0	-11.2042
DM004	326639	7992967	0	72.111	2.02487	-0.996088	0.0883687	0	0.25	0	0.75	0	88.0915	-1.55147	-0.397628	0.889521	0	0.25	0	-0.25	0	-60.9085
DM004	326659	7992967	0	56.5685	1.60105	0.710866	-0.703327	0	0.5	0.5	0	0	104.345	-1.97529	1.30933	0.0978256	0	0.5	0.5	-1	0	-44.6553
DM004	326679	7992967	0	44.7214	1.13226	-0.870483	-0.492199	0	0	1	0	0	118.377	-2.44407	-0.272022	0.308953	0	0	1	-1	0	-30.6229
DM004	326699	7992967	0	40	0.506415	-0.996088	0.0883687	0	0	0	1	0	132.516	-3.06992	-0.397628	0.889521	0	0	0	0	0	-16.4839
DM004	326719	7992967	0	44.7214	0.506415	0.525322	0.850904	0	0	0.5	0.5	0	146.485	-3.06992	1.12378	1.65206	0	0	0.5	-0.5	0	-2.51534
DM004	326739	7992967	0	56.5685	1.60105	0.823584	0.567194	0	0.25	0.75	0	0	155.425	-1.97529	1.42204	1.36835	0	0.25	0.75	-1	0	6.42535
DM004	326759	7992967	0	72.111	2.14759	-0.448074	0.893997	0	0	0.5	0.5	0	157.706	-1.42875	0.150386	1.69515	0	0	0.5	-0.5	0	8.70575
DM004	326639	7992947	0	63.2456	2.02487	-0.996088	0.0883687	0	0	0.25	0.75	0	89.757	-1.55147	-0.397628	0.889521	0	0	0.25	-0.25	0	-59.243
DM004	326659	7992947	0	44.7214	1.60105	0.710866	-0.703327	0	0	0	1	0	109.269	-1.97529	1.30933	0.0978256	0	0	0	0	0	-39.7309
DM004	326679	7992947	0	28.2843	1.60105	0.710866	-0.703327	0	0	0.25	0.75	0	128.396	-1.97529	1.30933	0.0978256	0	0	0.25	-0.25	0	-20.6038
DM004	326699	7992947	0	20	1.4321	-0.59846	-0.801153	0	0	0	1	0	145.964	-2.14424	0	0	0	0	0	0	0	-3.03618
DM004	326719	7992947	0	28.2843	1.13226	-0.870483	-0.492199	0	0	0.5	0.5	0	160.728	-2.44407	-0.272022	0.308953	0	0	0.5	-0.5	0	11.7283
DM004	326739	7992947	0	44.7214	1.13226	-0.0499844	0.99875	0	0	0.75	0.25	0	172.299	-2.44407	0.548476	1.7999	0	0	0.75	-0.75	0	23.2985
DM004	326759	7992947	0	63.2456	2.86241	-0.448074	0.893997	0	0	0.5	0.5	0	177.636	-0.713929	0.150386	1.69515	0	0	0.5	-0.5	0	28.6359
DM004	326639	7992927	0	60	1.82533	0.711642	0.702543	0	0.5	0.5	0	0	89.757	-1.751	1.3101	1.5037	0	0.5	0.5	-1	0	-59.243
DM004	326659	7992927	0	40	1.4321	-0.59846	-0.801153	0	0	0.75	0.25	0	109.757	-2.14424	0	0	0	0	0.75	-0.75	0	-39.243
DM004	326679	7992927	0	20	2.86241	-0.59846	-0.801153	0	0	0	1	0	129.757	-0.713929	0	0	0	0	0	0	0	-19.2431
DM004	326699	7992927	1	0	3.57633	-0.59846	-0.801153	0	0	0	1	0	149.487	0	0	0	0	0	0	0	0	0.487183
DM004	326719	7992927	0	20	3.1996	0.710866	-0.703327	0	0	1	0	0	168.742	-0.376733	1.30933	0.0978256	0	0	1	-1	0	19.742
DM004	326739	7992927	0	40	1.4321	-0.59846	-0.801153	0	0	0.75	0.25	0	186.729	-2.14424	0	0	0	0	0.75	-0.75	0	37.7293
DM004	326759	7992927	0	60	2.53049	-0.737975	-0.674828	0	0.25	0.75	0	0	196.701	-1.04584	-0.139515	0.126324	0	0.25	0.75	-1	0	47.7008
DM004	326639	7992907	0	63.2456	2.53049	-0.737975	-0.674828	0	1	0	0	0	89.757	-1.04584	-0.139515	0.126324	0	1	0	-1	0	-59.243
DM004	326659	7992907	0	44.7214	2.02487	-0.996088	0.0883687	0	0.5	0.5	0	0	109.757	-1.55147	-0.397628	0.889521	0	0.5	0.5	-1	0	-39.243
DM004	326679	7992907	0	28.2843	2.72514	0.961544	-0.27465	0	0	0.75	0.25	0	129.757	-0.851193	1.56	0.526503	0	0	0.75	-0.75	0	-19.2431
DM004	326699	7992907	0	20	2.86241	-0.59846	-0.801153	0	0.25	0.75	0	0	149.757	-0.713929	0	0	0	0.25	0.75	-1	0	0.756943
DM004	326719	7992907	0	28.2843	3.57633	-0.995003	-0.0998438	0	0	1	0	0	169.757	0	-0.396543	0.701309	0	0	1	-1	0	20.7569
DM004	326739	7992907	0	44.7214	2.72514	-0.536148	0.844124	0	0	1	0	0	189.614	-0.851193	0.0623122	1.64528	0	0	1	-1	0	40.6141
DM004	326759	7992907	0	63.2456	2.53049	-0.996088	0.0883687	0	0.5	0.5	0	0	208.256	-1.04584	-0.397628	0.889521	0	0.5	0.5	-1	0	59.2561
DM004	326639	7992887	0	72.111	3.23927	-0.498284	0.867014	0	1	0	0	0	89.757	-0.337069	0.100176	1.66817	0	1	0	-1	0	-59.243
DM004	326659	7992887	0	56.5685	3.1996	-0.947293	-0.32037	0	0.75	0.25	0	0	109.757	-0.376733	-0.348832	0.480783	0	0.75	0.25	-1	0	-39.243
DM004	326679	7992887	0	44.7214	2.58054	-0.223962	0.974598	0	0.25	0.75	0	0	129.757	-0.995795	0.374498	1.77575	0	0.25	0.75	-1	0	-19.2431
DM004	326699	7992887	0	40	1.82533	-0.946941	0.321407	0	0.25	0.75	0	0	149.757	-1.751	-0.348481	1.12256	0	0.25	0.75	-1	0	0.756943
DM004	326719	7992887	0	44.7214	2.53049	0.367319	-0.930095	0	0	1	0	0	169.757	-1.04584	0.965779	-0.128942	0	0	1	-1	0	20.7569
DM004	326739	7992887	0	56.5685	2.72514	-0.536148	0.844124	0	0.25	0.75	0	0	188.497	-0.851193	0.0623122	1.64528	0	0.25	0.75	-1	0	39.4971
DM004	326759	7992887	0	72.111	2.72514	0.961544	-0.27465	0	0.5	0.5	0	0	202.563	-0.851193	1.56	0.526503	0	0.5	0.5	-1	0	53.5633
DM004	326639	7992867	0	84.8528	3.57633	-0.448074	0.893997	0	1	0	0	0	91.6595	0	0.150386	1.69515	0	1	0	-1	0	-57.3405
DM004	326659	7992867	0	72.111	3.57633	-0.448074	0.893997	0	0.5	0.5	0	0	111.313	0	0.150386	1.69515	0	0.5	0.5	-1	0	-37.6867
DM004	326679	7992867	0	63.2456	1.4321	-0.448074	0.893997	0	0	1	0	0	131.074	-2.14424	0.150386	1.69515	0	0	1	-1	0	-17.9265
DM004	326699	7992867	0	60	0.71616	0.984382	-0.176046	0	1	0	0	0	150.898	-2.86017	1.58284	0.625107	0	1	0	-1	0	1.89777
DM004	326719	7992867	0	63.2456	1.13226	0.971897	0.235406	0	0	1	0	0	166.501	-2.44407	1.57036	1.03656	0	0	1	-1	0	17.5009
DM004	326739	7992867	0	72.111	1.13226	-0.870483	-0.492199	0	0	1	0	0	176.752	-2.44407	-0.272022	0.308953	0	0	1	-1	0	27.7521
DM004	326759	7992867	0	84.8528	1.13226	-0.22503	-0.974352	0	1	0	0	0	186.239	-2.44407	0.37343	-0.173199	0	1	0	-1	0	37.2386
DM004	326639	7992987	0	84.8528	1.01275	-0.996088	0.0883687	0	0.75	0	0.25	0	76.2614	-2.56358	-0.397628	0.889521	0	0.75	0	-0.75	0	-72.7386
DM004	326659	7992987	0	72.111	2.08713	-0.888352	-0.459163	0	1	0	0	0	90.2147	-1.4892	-0.289892	0.34199	0	1	0	-1	0	-58.7853
DM004	326679	7992987	0	63.2456	2.14759	-0.59846	-0.801153	0	0.25	0.75	0	0	104.345	-1.42875	0	0	0	0.25	0.75	-1	0	-44.6553
DM004	326699	7992987	0	60	2.08713	-0.188281	-0.982115	0	0	0.25	0.75	0	118.377	-1.4892	0.410179	-0.180963	0	0	0.25	-0.25	0	-30.6229
DM004	326719	7992987	0	63.2456	1.51893	-0.996088	0.0883687	0	0	0	1	0	131.351	-2.05741	-0.397628	0.889521	0	0	0	0	0	-17.6494
DM004	326739	7992987	0	72.111	1.60105	-0.947293	-0.32037	0	0	0.25	0.75	0	137.086	-1.97529	-0.348832	0.480783	0	0	0.25	-0.25	0	-11.9142
DM004	326759	7992987	0	84.8528	1.51893	-0.996088	0.0883687	0	0	0	1	0	137.796	-2.05741	-0.397628	0.889521	0	0	0	0	0	-11.2042
DM004	326639	7992967	0	72.111	2.02487	-0.996088	0.0883687	0	0.25	0	0.75	0	88.0915	-1.55147	-0.397628	0.889521	0	0.25	0	-0.25	0	-60.9085
DM004	326659	7992967	0	56.5685	1.60105	0.710866	-0.703327	0	0.5	0.5	0	0	104.345	-1.97529	1.30933	0.0978256	0	0.5	0.5	-1	0	-44.6553
DM004	326679	7992967	0	44.7214	1.13226	-0.870483	-0.492199	0	0	1	0	0	118.377	-2.44407	-0.272022	0.308953	0	0	1	-1	0	-30.6229
DM004	326699	7992967	0	40	0.506415	-0.996088	0.0883687	0	0	0	1	0	132.516	-3.06992	-0.397628	0.889521	0	0	0	0	0	-16.4839
DM004	326719	7992967	0	44.7214	0.506415	0.525322	0.850904	0	0	0.5	0.5	0	146.485	-3.06992	1.12378	1.65206	0	0	0.5	-0.5	0	-2.51534
DM004	326739	7992967	0	56.5685	1.60105	0.823584	0.567194	0	0.25	0.75	0	0	155.425	-1.97529	1.42204	1.36835	0	0.25	0.75	-1	0	6.42535
DM004	326759	7992967	0	72.111	2.14759	-0.448074	0.893997	0	0	0.5	0.5	0	157.706	-1.42875	0.150386	1.69515	0	0	0.5	-0.5	0	8.70575
DM004	326639	7992947	0	63.2456	2.02487	-0.996088	0.0883687	0	0	0.25	0.75	0	89.757	-1.55147	-0.397628	0.889521	0	0	0.25	-0.25	0	-59.243
DM004	326659	7992947	0	44.7214	1.60105	0.710866	-0.703327	0	0	0	1	0	109.269	-1.97529	1.30933	0.0978256	0	0	0	0	0	-39.7309
DM004	326679	7992947	0	28.2843	1.60105	0.710866	-0.703327	0	0	0.25	0.75	0	128.396	-1.97529	1.30933	0.0978256	0	0	0.25	-0.25	0	-20.6038
DM004	326699	7992947	0	20	1.4321	-0.59846	-0.801153	0	0	0	1	0	145.964	-2.14424	0	0	0	0	0	0	0	-3.03618
DM004	326719	7992947	0	28.2843	1.13226	-0.870483	-0.492199	0	0	0.5	0.5	0	160.728	-2.44407	-0.272022	0.308953	0	0	0.5	-0.5	0	11.7283
DM004	326739	7992947	0	44.7214	1.13226	-0.0499844	0.99875	0	0	0.75	0.25	0	172.299	-2.44407	0.548476	1.7999	0	0	0.75	-0.75	0	23.2985
DM004	326759	7992947	0	63.2456	2.86241	-0.448074	0.893997	0	0	0.5	0.5	0	177.636	-0.713929	0.150386	1.69515	0	0	0.5	-0.5	0	28.6359
DM004	326639	7992927	0	60	1.82533	0.711642	0.702543	0	0.5	0.5	0	0	89.757	-1.751	1.3101	1.5037	0	0.5	0.5	-1	0	-59.243
DM004	326659	7992927	0	40	1.4321	-0.59846	-0.801153	0	0	0.75	0.25	0	109.757	-2.14424	0	0	0	0	0.75	-0.75	0	-39.243
DM004	326679	7992927	0	20	2.86241	-0.59846	-0.801153	0	0	0	1	0	129.757	-0.713929	0	0	0	0	0	0	0	-19.2431
DM004	326699	7992927	1	0	3.57633	-0.59846	-0.801153	0	0	0	1	0	149.487	0	0	0	0	0	0	0	0	0.487183
DM004	326719	7992927	0	20	3.1996	0.710866	-0.703327	0	0	1	0	0	168.742	-0.376733	1.30933	0.0978256	0	0	1	-1	0	19.742
DM004	326739	7992927	0	40	1.4321	-0.59846	-0.801153	0	0	0.75	0.25	0	186.729	-2.14424	0	0	0	0	0.75	-0.75	0	37.7293
DM004	326759	7992927	0	60	2.53049	-0.737975	-0.674828	0	0.25	0.75	0	0	196.701	-1.04584	-0.139515	0.126324	0	0.25	0.75	-1	0	47.7008
DM004	326639	7992907	0	63.2456	2.53049	-0.737975	-0.674828	0	1	0	0	0	89.757	-1.04584	-0.139515	0.126324	0	1	0	-1	0	-59.243
DM004	326659	7992907	0	44.7214	2.02487	-0.996088	0.0883687	0	0.5	0.5	0	0	109.757	-1.55147	-0.397628	0.889521	0	0.5	0.5	-1	0	-39.243
DM004	326679	7992907	0	28.2843	2.72514	0.961544	-0.27465	0	0	0.75	0.25	0	129.757	-0.851193	1.56	0.526503	0	0	0.75	-0.75	0	-19.2431
DM004	326699	7992907	0	20	2.86241	-0.59846	-0.801153	0	0.25	0.75	0	0	149.757	-0.713929	0	0	0	0.25	0.75	-1	0	0.756943
DM004	326719	7992907	0	28.2843	3.57633	-0.995003	-0.0998438	0	0	1	0	0	169.757	0	-0.396543	0.701309	0	0	1	-1	0	20.7569
DM004	326739	7992907	0	44.7214	2.72514	-0.536148	0.844124	0	0	1	0	0	189.614	-0.851193	0.0623122	1.64528	0	0	1	-1	0	40.6141
DM004	326759	7992907	0	63.2456	2.53049	-0.996088	0.0883687	0	0.5	0.5	0	0	208.256	-1.04584	-0.397628	0.889521	0	0.5	0.5	-1	0	59.2561
DM004	326639	7992887	0	72.111	3.23927	-0.498284	0.867014	0	1	0	0	0	89.757	-0.337069	0.100176	1.66817	0	1	0	-1	0	-59.243
DM004	326659	7992887	0	56.5685	3.1996	-0.947293	-0.32037	0	0.75	0.25	0	0	109.757	-0.376733	-0.348832	0.480783	0	0.75	0.25	-1	0	-39.243
DM004	326679	7992887	0	44.7214	2.58054	-0.223962	0.974598	0	0.25	0.75	0	0	129.757	-0.995795	0.374498	1.77575	0	0.25	0.75	-1	0	-19.2431
DM004	326699	7992887	0	40	1.82533	-0.946941	0.321407	0	0.25	0.75	0	0	149.757	-1.751	-0.348481	1.12256	0	0.25	0.75	-1	0	0.756943
DM004	326719	7992887	0	44.7214	2.53049	0.367319	-0.930095	0	0	1	0	0	169.757	-1.04584	0.965779	-0.128942	0	0	1	-1	0	20.7569
DM004	326739	7992887	0	56.5685	2.72514	-0.536148	0.844124	0	0.25	0.75	0	0	188.497	-0.851193	0.0623122	1.64528	0	0.25	0.75	-1	0	39.4971
DM004	326759	7992887	0	72.111	2.72514	0.961544	-0.27465	0	0.5	0.5	0	0	202.563	-0.851193	1.56	0.526503	0	0.5	0.5	-1	0	53.5633
DM004	326639	7992867	0	84.8528	3.57633	-0.448074	0.893997	0	1	0	0	0	91.6595	0	0.150386	1.69515	0	1	0	-1	0	-57.3405
DM004	326659	7992867	0	72.111	3.57633	-0.448074	0.893997	0	0.5	0.5	0	0	111.313	0	0.150386	1.69515	0	0.5	0.5	-1	0	-37.6867
DM004	326679	7992867	0	63.2456	1.4321	-0.448074	0.893997	0	0	1	0	0	131.074	-2.14424	0.150386	1.69515	0	0	1	-1	0	-17.9265
DM004	326699	7992867	0	60	0.71616	0.984382	-0.176046	0	1	0	0	0	150.898	-2.86017	1.58284	0.625107	0	1	0	-1	0	1.89777
DM004	326719	7992867	0	63.2456	1.13226	0.971897	0.235406	0	0	1	0	0	166.501	-2.44407	1.57036	1.03656	0	0	1	-1	0	17.5009
DM004	326739	7992867	0	72.111	1.13226	-0.870483	-0.492199	0	0	1	0	0	176.752	-2.44407	-0.272022	0.308953	0	0	1	-1	0	27.7521
DM004	326759	7992867	0	84.8528	1.13226	-0.22503	-0.974352	0	1	0	0	0	186.239	-2.44407	0.37343	-0.173199	0	1	0	-1	0	37.2386
DM005	326774	7992864	0	84.8528	1.82533	0.711642	0.702543	0	0.25	0.75	0	6.85597	196.649	0.393238	1.15972	-0.191454	0	0.25	0.75	-1	5.23139	51.6493
DM005	326794	7992864	0	72.111	2.53049	-0.737975	-0.674828	0	0	0.75	0.25	15.9973	200.241	1.0984	-0.289901	-1.56882	0	0	0.75	-0.75	14.3727	55.2406
DM005	326814	7992864	0	63.2456	1.60105	-0.947293	-0.32037	0	0	0	1	21.5317	189.064	0.168953	-0.499219	-1.21437	0	0	0	0	19.9072	44.0637
DM005	326834	7992864	0	60	8.88992e-16	0.310237	0.950659	0	0	0	1	16.2458	170.952	-1.4321	0.758311	0.0566626	0	0	0	0	14.6212	25.952
DM005	326854	7992864	0	63.2456	1.82533	0.136962	-0.990576	0	0	0	1	10.9598	152.146	0.393238	0.585036	-1.88457	0	0	0	0	9.33523	7.1459
DM005	326874	7992864	0	72.111	2.53049	-0.43774	-0.899102	0	0	0	1	6.74682	132.434	1.0984	0.0103341	-1.7931	0	0	0	0	5.12224	-12.5657
DM005	326894	7992864	0	84.8528	1.13226	0.971897	0.235406	0	0	0	1	2.89149	112.825	-0.299836	1.41997	-0.658591	0	0	0	0	1.26692	-32.1754
DM005	326774	7992844	0	72.111	1.13226	-0.770238	0.637757	0	0.5	0.5	0	8.77271	180.42	-0.299836	-0.322164	-0.25624	0	0.5	0.5	-1	7.14814	35.4195
DM005	326794	7992844	0	56.5685	2.72514	-0.676379	-0.736554	0	0	0.5	0.5	20.4697	188.238	1.29304	-0.228305	-1.63055	0	0	0.5	-0.5	18.8451	43.2378
DM005	326814	7992844	0	44.7214	2.08713	-0.793646	0.608379	0	0	0	1	26.3181	181.184	0.655036	-0.345573	-0.285617	0	0	0	0	24.6936	36.1844
DM005	326834	7992844	0	40	0.506415	0.666916	0.745133	0	0	0	1	14.6212	163.056	-0.925682	1.11499	-0.148863	0	0	0	0	12.9966	18.0556
DM005	326854	7992844	0	44.7214	1.13226	0.971897	0.235406	0	0	0	1	2.92424	144.643	-0.299836	1.41997	-0.658591	0	0	0	0	1.29966	-0.357376
DM005	326874	7992844	0	56.5685	2.08713	0.962371	0.271737	0	0	0	1	0	126.504	0.655036	1.41045	-0.622259	0	0	0	0	-1.62458	-18.4956
DM005	326894	7992844	0	72.111	2.08713	0.962371	0.271737	0	0	0	1	0	109.028	0.655036	1.41045	-0.622259	0	0	0	0	-1.62458	-35.9719
DM005	326774	7992824	0	63.2456	1.01275	0.525322	0.850904	0	0.25	0.75	0	4.87373	165.017	-0.419346	0.973396	-0.0430931	0	0.25	0.75	-1	3.24915	20.0173
DM005	326794	7992824	0	44.7214	2.08713	-0.793646	0.608379	0	0	0	1	11.372	175.976	0.655036	-0.345573	-0.285617	0	0	0	0	9.74746	30.9761
DM005	326814	7992824	0	28.2843	2.72514	-0.676379	-0.736554	0	0	0	1	14.6212	171.695	1.29304	-0.228305	-1.63055	0	0	0	0	12.9966	26.6955
DM005	326834	7992824	0	20	0.71616	-0.448074	0.893997	0	0	0	1	8.12288	154.235	-0.715936	0	0	0	0	0	0	6.49831	9.2348
DM005	326854	7992824	0	28.2843	1.13226	-0.870483	-0.492199	0	0	0	1	1.62458	136.721	-0.299836	-0.422409	-1.3862	0	0	0	0	0	-8.27853
DM005	326874	7992824	0	44.7214	2.08713	-0.888352	-0.459163	0	0	0	1	0	118.532	0.655036	-0.440278	-1.35316	0	0	0	0	-1.62458	-26.4681
DM005	326894	7992824	0	63.2456	3.07752	-0.332145	0.943228	0	0	0	1	0	100.211	1.64542	0.115928	0.0492315	0	0	0	0	-1.62458	-44.7893
DM005	326774	7992804	0	60	0.71616	-0.448074	0.893997	0	0.25	0.25	0.5	0.974746	150.696	-0.715936	0	0	0	0.25	0.25	-0.5	-0.649831	5.69646
DM005	326794	7992804	0	40	1.4321	-0.448074	0.893997	0	0	0	1	2.27441	164.451	0	0	0	0	0	0	0	0.649831	19.4513
DM005	326814	7992804	0	20	2.86241	-0.448074	0.893997	0	0	0	1	2.92424	162.542	1.43031	0	0	0	0	0	0	1.29966	17.5417
DM005	326834	7992804	1	0	1.4321	-0.448074	0.893997	0	0	0	1	1.62458	144.842	0	0	0	0	0	0	0	0	-0.158279
DM005	326854	7992804	0	20	3.97569e-16	-0.448074	0.893997	0	0	0	1	0.324915	127.057	-1.4321	0	0	0	0	0	0	-1.29966	-17.9429
DM005	326874	7992804	0	40	0.71616	0.984382	-0.176046	0	0	0	1	0	109.796	-0.715936	1.43246	-1.07004	0	0	0	0	-1.62458	-35.2042
DM005	326894	7992804	0	60	1.13226	0.971897	0.235406	0	0	0	1	0	92.5153	-0.299836	1.41997	-0.658591	0	0	0	0	-1.62458	-52.4847
DM005	326774	7992784	0	63.2456	0.71616	-0.448074	0.893997	0	0	0	1	2.36437	136.627	-0.715936	0	0	0	0	0	0	0.739793	-8.3726
DM005	326794	7992784	0	44.7214	1.4321	-0.448074	0.893997	0	0	0	1	1.0133	150.696	0	0	0	0	0	0	0	-0.611275	5.69646
DM005	326814	7992784	0	28.2843	2.86241	-0.448074	0.893997	0	0	0	1	0	152.517	1.43031	0	0	0	0	0	0	-1.62458	7.51717
DM005	326834	7992784	0	20	1.4321	-0.448074	0.893997	0	0	0	1	0	137.325	0	0	0	0	0	0	0	-1.62458	-7.67468
DM005	326854	7992784	0	28.2843	0.506415	0.666916	0.745133	0	0	0	1	0	118.532	-0.925682	1.11499	-0.148863	0	0	0	0	-1.62458	-26.4681
DM005	326874	7992784	0	44.7214	2.02487	0.666916	0.745133	0	0	0	1	0	100.211	0.592772	1.11499	-0.148863	0	0	0	0	-1.62458	-44.7893
DM005	326894	7992784	0	63.2456	2.72514	-0.795473	-0.605989	0	0	0	1	0	82.5112	1.29304	-0.3474	-1.49999	0	0	0	0	-1.62458	-62.4888
DM005	326774	7992764	0	72.111	2.02487	0.525322	0.850904	0	0	0	1	5.51686	122.482	0.592772	0.973396	-0.0430931	0	0	0	0	3.89229	-22.5182
DM005	326794	7992764	0	56.5685	1.82533	-0.988733	-0.14969	0	0	0	1	2.36437	137.795	0.393238	-0.540659	-1.04369	0	0	0	0	0.739793	-7.20538
DM005	326814	7992764	0	44.7214	2.53049	0.982289	0.187373	0	0	0	1	0	144.047	1.0984	1.43036	-0.706624	0	0	0	0	-1.62458	-0.95282
DM005	326834	7992764	0	40	1.51893	0.525322	0.850904	0	0	0	1	0	132.434	0.0868316	0.973396	-0.0430931	0	0	0	0	-1.62458	-12.5657
DM005	326854	7992764	0	44.7214	2.08713	-0.674157	0.738588	0	0	0	1	0	112.825	0.655036	-0.226083	-0.155409	0	0	0	0	-1.62458	-32.1754
DM005	326874	7992764	0	56.5685	3.54048	0.666916	0.745133	0	0	0	1	0	93.3817	2.10839	1.11499	-0.148863	0	0	0	0	-1.62458	-51.6183
DM005	326894	7992764	0	72.111	3.1996	0.910578	0.413337	0	0	0	1	0	74.2385	1.76751	1.35865	-0.48066	0	0	0	0	-1.62458	-70.7615
DM005	326774	7992744	0	84.8528	3.07752	-0.493013	-0.870022	0	0	0	1	8.929	109.901	1.64542	-0.0449391	-1.76402	0	0	0	0	7.30442	-35.0986
DM005	326794	7992744	0	72.111	2.95035	0.844305	0.535863	0	0	0	1	3.82671	126.747	1.51825	1.29238	-0.358134	0	0	0	0	2.20214	-18.2527
DM005	326814	7992744	0	63.2456	1.82533	-0.988733	-0.14969	0	0	0	1	0	137.863	0.393238	-0.540659	-1.04369	0	0	0	0	-1.62458	-7.13725
DM005	326834	7992744	0	60	1.13226	0.915274	-0.402831	0	0	0	1	0	130.467	-0.299836	1.36335	-1.29683	0	0	0	0	-1.62458	-14.5332
DM005	326854	7992744	0	63.2456	2.02487	0.666916	0.745133	0	0	0	1	0	110.507	0.592772	1.11499	-0.148863	0	0	0	0	-1.62458	-34.4926
DM005	326874	7992744	0	72.111	2.72514	-0.514423	-0.857536	0	0	0	1	0	90.5659	1.29304	-0.0663499	-1.75153	0	0	0	0	-1.62458	-54.4341
DM005	326894	7992744	0	84.8528	1.13226	0.830056	-0.55768	0	0	0	1	0	70.6575	-0.299836	1.27813	-1.45168	0	0	0	0	-1.62458	-74.3425
DM005	326788	7992852	0	84.8528	1.82533	0.711642	0.702543	0	0.25	0.75	0	6.85597	196.649	0.393238	1.15972	-0.191454	0	0.25	0.75	-1	5.23139	51.6493
DM005	326808	7992852	0	72.111	2.53049	-0.737975	-0.674828	0	0	0.75	0.25	15.9973	200.241	1.0984	-0.289901	-1.56882	0	0	0.75	-0.75	14.3727	55.2406
DM005	326828	7992852	0	63.2456	1.60105	-0.947293	-0.32037	0	0	0	1	21.5317	189.064	0.168953	-0.499219	-1.21437	0	0	0	0	19.9072	44.0637
DM005	326848	7992852	0	60	8.88992e-16	0.310237	0.950659	0	0	0	1	16.2458	170.952	-1.4321	0.758311	0.0566626	0	0	0	0	14.6212	25.952
DM005	326868	7992852	0	63.2456	1.82533	0.136962	-0.990576	0	0	0	1	10.9598	152.146	0.393238	0.585036	-1.88457	0	0	0	0	9.33523	7.1459
DM005	326888	7992852	0	72.111	2.53049	-0.43774	-0.899102	0	0	0	1	6.74682	132.434	1.0984	0.0103341	-1.7931	0	0	0	0	5.12224	-12.5657
DM005	326908	7992852	0	84.8528	1.13226	0.971897	0.235406	0	0	0	1	2.89149	112.825	-0.299836	1.41997	-0.658591	0	0	0	0	1.26692	-32.1754
DM005	326788	7992832	0	72.111	1.13226	-0.770238	0.637757	0	0.5	0.5	0	8.77271	180.42	-0.299836	-0.322164	-0.25624	0	0.5	0.5	-1	7.14814	35.4195
DM005	326808	7992832	0	56.5685	2.72514	-0.676379	-0.736554	0	0	0.5	0.5	20.4697	188.238	1.29304	-0.228305	-1.63055	0	0	0.5	-0.5	18.8451	43.2378
DM005	326828	7992832	0	44.7214	2.08713	-0.793646	0.608379	0	0	0	1	26.3181	181.184	0.655036	-0.345573	-0.285617	0	0	0	0	24.6936	36.1844
DM005	326848	7992832	0	40	0.506415	0.666916	0.745133	0	0	0	1	14.6212	163.056	-0.925682	1.11499	-0.148863	0	0	0	0	12.9966	18.0556
DM005	326868	7992832	0	44.7214	1.13226	0.971897	0.235406	0	0	0	1	2.92424	144.643	-0.299836	1.41997	-0.658591	0	0	0	0	1.29966	-0.357376
DM005	326888	7992832	0	56.5685	2.08713	0.962371	0.271737	0	0	0	1	0	126.504	0.655036	1.41045	-0.622259	0	0	0	0	-1.62458	-18.4956
DM005	326908	7992832	0	72.111	2.08713	0.962371	0.271737	0	0	0	1	0	109.028	0.655036	1.41045	-0.622259	0	0	0	0	-1.62458	-35.9719
DM005	326788	7992812	0	63.2456	1.01275	0.525322	0.850904	0	0.25	0.75	0	4.87373	165.017	-0.419346	0.973396	-0.0430931	0	0.25	0.75	-1	3.24915	20.0173
DM005	326808	7992812	0	44.7214	2.08713	-0.793646	0.608379	0	0	0	1	11.372	175.976	0.655036	-0.345573	-0.285617	0	0	0	0	9.74746	30.9761
DM005	326828	7992812	0	28.2843	2.72514	-0.676379	-0.736554	0	0	0	1	14.6212	171.695	1.29304	-0.228305	-1.63055	0	0	0	0	12.9966	26.6955
DM005	326848	7992812	0	20	0.71616	-0.448074	0.893997	0	0	0	1	8.12288	154.235	-0.715936	0	0	0	0	0	0	6.49831	9.2348
DM005	326868	7992812	0	28.2843	1.13226	-0.870483	-0.492199	0	0	0	1	1.62458	136.721	-0.299836	-0.422409	-1.3862	0	0	0	0	0	-8.27853
DM005	326888	7992812	0	44.7214	2.08713	-0.888352	-0.459163	0	0	0	1	0	118.532	0.655036	-0.440278	-1.35316	0	0	0	0	-1.62458	-26.4681
DM005	326908	7992812	0	63.2456	3.07752	-0.332145	0.943228	0	0	0	1	0	100.211	1.64542	0.115928	0.0492315	0	0	0	0	-1.62458	-44.7893
DM005	326788	7992792	0	60	0.71616	-0.448074	0.893997	0	0.25	0.25	0.5	0.974746	150.696	-0.715936	0	0	0	0.25	0.25	-0.5	-0.649831	5.69646
DM005	326808	7992792	0	40	1.4321	-0.448074	0.893997	0	0	0	1	2.27441	164.451	0	0	0	0	0	0	0	0.649831	19.4513
DM005	326828	7992792	0	20	2.86241	-0.448074	0.893997	0	0	0	1	2.92424	162.542	1.43031	0	0	0	0	0	0	1.29966	17.5417
DM005	326848	7992792	1	0	1.4321	-0.448074	0.893997	0	0	0	1	1.62458	144.842	0	0	0	0	0	0	0	0	-0.158279
DM005	326868	7992792	0	20	3.97569e-16	-0.448074	0.893997	0	0	0	1	0.324915	127.057	-1.4321	0	0	0	0	0	0	-1.29966	-17.9429
DM005	326888	7992792	0	40	0.71616	0.984382	-0.176046	0	0	0	1	0	109.796	-0.715936	1.43246	-1.07004	0	0	0	0	-1.62458	-35.2042
DM005	326908	7992792	0	60	1.13226	0.971897	0.235406	0	0	0	1	0	92.5153	-0.299836	1.41997	-0.658591	0	0	0	0	-1.62458	-52.4847
DM005	326788	7992772	0	63.2456	0.71616	-0.448074	0.893997	0	0	0	1	2.36437	136.627	-0.715936	0	0	0	0	0	0	0.739793	-8.3726
DM005	326808	7992772	0	44.7214	1.4321	-0.448074	0.893997	0	0	0	1	1.0133	150.696	0	0	0	0	0	0	0	-0.611275	5.69646
DM005	326828	7992772	0	28.2843	2.86241	-0.448074	0.893997	0	0	0	1	0	152.517	1.43031	0	0	0	0	0	0	-1.62458	7.51717
DM005	326848	7992772	0	20	1.4321	-0.448074	0.893997	0	0	0	1	0	137.325	0	0	0	0	0	0	0	-1.62458	-7.67468
DM005	326868	7992772	0	28.2843	0.506415	0.666916	0.745133	0	0	0	1	0	118.532	-0.925682	1.11499	-0.148863	0	0	0	0	-1.62458	-26.4681
DM005	326888	7992772	0	44.7214	2.02487	0.666916	0.745133	0	0	0	1	0	100.211	0.592772	1.11499	-0.148863	0	0	0	0	-1.62458	-44.7893
DM005	326908	7992772	0	63.2456	2.72514	-0.795473	-0.605989	0	0	0	1	0	82.5112	1.29304	-0.3474	-1.49999	0	0	0	0	-1.62458	-62.4888
DM005	326788	7992752	0	72.111	2.02487	0.525322	0.850904	0	0	0	1	5.51686	122.482	0.592772	0.973396	-0.0430931	0	0	0	0	3.89229	-22.5182
DM005	326808	7992752	0	56.5685	1.82533	-0.988733	-0.14969	0	0	0	1	2.36437	137.795	0.393238	-0.540659	-1.04369	0	0	0	0	0.739793	-7.20538
DM005	326828	7992752	0	44.7214	2.53049	0.982289	0.187373	0	0	0	1	0	144.047	1.0984	1.43036	-0.706624	0	0	0	0	-1.62458	-0.95282
DM005	326848	7992752	0	40	1.51893	0.525322	0.850904	0	0	0	1	0	132.434	0.0868316	0.973396	-0.0430931	0	0	0	0	-1.62458	-12.5657
DM005	326868	7992752	0	44.7214	2.08713	-0.674157	0.738588	0	0	0	1	0	112.825	0.655036	-0.226083	-0.155409	0	0	0	0	-1.62458	-32.1754
DM005	326888	7992752	0	56.5685	3.54048	0.666916	0.745133	0	0	0	1	0	93.3817	2.10839	1.11499	-0.148863	0	0	0	0	-1.62458	-51.6183
DM005	326908	7992752	0	72.111	3.1996	0.910578	0.413337	0	0	0	1	0	74.2385	1.76751	1.35865	-0.48066	0	0	0	0	-1.62458	-70.7615
DM005	326788	7992732	0	84.8528	3.07752	-0.493013	-0.870022	0	0	0	1	8.929	109.901	1.64542	-0.0449391	-1.76402	0	0	0	0	7.30442	-35.0986
DM005	326808	7992732	0	72.111	2.95035	0.844305	0.535863	0	0	0	1	3.82671	126.747	1.51825	1.29238	-0.358134	0	0	0	0	2.20214	-18.2527
DM005	326828	7992732	0	63.2456	1.82533	-0.988733	-0.14969	0	0	0	1	0	137.863	0.393238	-0.540659	-1.04369	0	0	0	0	-1.62458	-7.13725
DM005	326848	7992732	0	60	1.13226	0.915274	-0.402831	0	0	0	1	0	130.467	-0.299836	1.36335	-1.29683	0	0	0	0	-1.62458	-14.5332
DM005	326868	7992732	0	63.2456	2.02487	0.666916	0.745133	0	0	0	1	0	110.507	0.592772	1.11499	-0.148863	0	0	0	0	-1.62458	-34.4926
DM005	326888	7992732	0	72.111	2.72514	-0.514423	-0.857536	0	0	0	1	0	90.5659	1.29304	-0.0663499	-1.75153	0	0	0	0	-1.62458	-54.4341
DM005	326908	7992732	0	84.8528	1.13226	0.830056	-0.55768	0	0	0	1	0	70.6575	-0.299836	1.27813	-1.45168	0	0	0	0	-1.62458	-74.3425
DM005	326774	7992864	0	84.8528	1.82533	0.711642	0.702543	0	0.25	0.75	0	6.85597	196.649	0.393238	1.15972	-0.191454	0	0.25	0.75	-1	5.23139	51.6493
DM005	326794	7992864	0	72.111	2.53049	-0.737975	-0.674828	0	0	0.75	0.25	15.9973	200.241	1.0984	-0.289901	-1.56882	0	0	0.75	-0.75	14.3727	55.2406
DM005	326814	7992864	0	63.2456	1.60105	-0.947293	-0.32037	0	0	0	1	21.5317	189.064	0.168953	-0.499219	-1.21437	0	0	0	0	19.9072	44.0637
DM005	326834	7992864	0	60	8.88992e-16	0.310237	0.950659	0	0	0	1	16.2458	170.952	-1.4321	0.758311	0.0566626	0	0	0	0	14.6212	25.952
DM005	326854	7992864	0	63.2456	1.82533	0.136962	-0.990576	0	0	0	1	10.9598	152.146	0.393238	0.585036	-1.88457	0	0	0	0	9.33523	7.1459
DM005	326874	7992864	0	72.111	2.53049	-0.43774	-0.899102	0	0	0	1	6.74682	132.434	1.0984	0.0103341	-1.7931	0	0	0	0	5.12224	-12.5657
DM005	326894	7992864	0	84.8528	1.13226	0.971897	0.235406	0	0	0	1	2.89149	112.825	-0.299836	1.41997	-0.658591	0	0	0	0	1.26692	-32.1754
DM005	326774	7992844	0	72.111	1.13226	-0.770238	0.637757	0	0.5	0.5	0	8.77271	180.42	-0.299836	-0.322164	-0.25624	0	0.5	0.5	-1	7.14814	35.4195
DM005	326794	7992844	0	56.5685	2.72514	-0.676379	-0.736554	0	0	0.5	0.5	20.4697	188.238	1.29304	-0.228305	-1.63055	0	0	0.5	-0.5	18.8451	43.2378
DM005	326814	7992844	0	44.7214	2.08713	-0.793646	0.608379	0	0	0	1	26.3181	181.184	0.655036	-0.345573	-0.285617	0	0	0	0	24.6936	36.1844
DM005	326834	7992844	0	40	0.506415	0.666916	0.745133	0	0	0	1	14.6212	163.056	-0.925682	1.11499	-0.148863	0	0	0	0	12.9966	18.0556
DM005	326854	7992844	0	44.7214	1.13226	0.971897	0.235406	0	0	0	1	2.92424	144.643	-0.299836	1.41997	-0.658591	0	0	0	0	1.29966	-0.357376
DM005	326874	7992844	0	56.5685	2.08713	0.962371	0.271737	0	0	0	1	0	126.504	0.655036	1.41045	-0.622259	0	0	0	0	-1.62458	-18.4956
DM005	326894	7992844	0	72.111	2.08713	0.962371	0.271737	0	0	0	1	0	109.028	0.655036	1.41045	-0.622259	0	0	0	0	-1.62458	-35.9719
DM005	326774	7992824	0	63.2456	1.01275	0.525322	0.850904	0	0.25	0.75	0	4.87373	165.017	-0.419346	0.973396	-0.0430931	0	0.25	0.75	-1	3.24915	20.0173
DM005	326794	7992824	0	44.7214	2.08713	-0.793646	0.608379	0	0	0	1	11.372	175.976	0.655036	-0.345573	-0.285617	0	0	0	0	9.74746	30.9761
DM005	326814	7992824	0	28.2843	2.72514	-0.676379	-0.736554	0	0	0	1	14.6212	171.695	1.29304	-0.228305	-1.63055	0	0	0	0	12.9966	26.6955
DM005	326834	7992824	0	20	0.71616	-0.448074	0.893997	0	0	0	1	8.12288	154.235	-0.715936	0	0	0	0	0	0	6.49831	9.2348
DM005	326854	7992824	0	28.2843	1.13226	-0.870483	-0.492199	0	0	0	1	1.62458	136.721	-0.299836	-0.422409	-1.3862	0	0	0	0	0	-8.27853
DM005	326874	7992824	0	44.7214	2.08713	-0.888352	-0.459163	0	0	0	1	0	118.532	0.655036	-0.440278	-1.35316	0	0	0	0	-1.62458	-26.4681
DM005	326894	7992824	0	63.2456	3.07752	-0.332145	0.943228	0	0	0	1	0	100.211	1.64542	0.115928	0.0492315	0	0	0	0	-1.62458	-44.7893
DM005	326774	7992804	0	60	0.71616	-0.448074	0.893997	0	0.25	0.25	0.5	0.974746	150.696	-0.715936	0	0	0	0.25	0.25	-0.5	-0.649831	5.69646
DM005	326794	7992804	0	40	1.4321	-0.448074	0.893997	0	0	0	1	2.27441	164.451	0	0	0	0	0	0	0	0.649831	19.4513
DM005	326814	7992804	0	20	2.86241	-0.448074	0.893997	0	0	0	1	2.92424	162.542	1.43031	0	0	0	0	0	0	1.29966	17.5417
DM005	326834	7992804	0	0	1.4321	-0.448074	0.893997	0	0	0	1	1.62458	144.842	0	0	0	0	0	0	0	0	-0.158279
DM005	326854	7992804	0	20	3.97569e-16	-0.448074	0.893997	0	0	0	1	0.324915	127.057	-1.4321	0	0	0	0	0	0	-1.29966	-17.9429
DM005	326874	7992804	0	40	0.71616	0.984382	-0.176046	0	0	0	1	0	109.796	-0.715936	1.43246	-1.07004	0	0	0	0	-1.62458	-35.2042
DM005	326894	7992804	0	60	1.13226	0.971897	0.235406	0	0	0	1	0	92.5153	-0.299836	1.41997	-0.658591	0	0	0	0	-1.62458	-52.4847
DM005	326774	7992784	0	63.2456	0.71616	-0.448074	0.893997	0	0	0	1	2.36437	136.627	-0.715936	0	0	0	0	0	0	0.739793	-8.3726
DM005	326794	7992784	0	44.7214	1.4321	-0.448074	0.893997	0	0	0	1	1.0133	150.696	0	0	0	0	0	0	0	-0.611275	5.69646
DM005	326814	7992784	0	28.2843	2.86241	-0.448074	0.893997	0	0	0	1	0	152.517	1.43031	0	0	0	0	0	0	-1.62458	7.51717
DM005	326834	7992784	0	20	1.4321	-0.448074	0.893997	0	0	0	1	0	137.325	0	0	0	0	0	0	0	-1.62458	-7.67468
DM005	326854	7992784	0	28.2843	0.506415	0.666916	0.745133	0	0	0	1	0	118.532	-0.925682	1.11499	-0.148863	0	0	0	0	-1.62458	-26.4681
DM005	326874	7992784	0	44.7214	2.02487	0.666916	0.745133	0	0	0	1	0	100.211	0.592772	1.11499	-0.148863	0	0	0	0	-1.62458	-44.7893
DM005	326894	7992784	0	63.2456	2.72514	-0.795473	-0.605989	0	0	0	1	0	82.5112	1.29304	-0.3474	-1.49999	0	0	0	0	-1.62458	-62.4888
DM005	326774	7992764	0	72.111	2.02487	0.525322	0.850904	0	0	0	1	5.51686	122.482	0.592772	0.973396	-0.0430931	0	0	0	0	3.89229	-22.5182
DM005	326794	7992764	0	56.5685	1.82533	-0.988733	-0.14969	0	0	0	1	2.36437	137.795	0.393238	-0.540659	-1.04369	0	0	0	0	0.739793	-7.20538
DM005	326814	7992764	0	44.7214	2.53049	0.982289	0.187373	0	0	0	1	0	144.047	1.0984	1.43036	-0.706624	0	0	0	0	-1.62458	-0.95282
DM005	326834	7992764	0	40	1.51893	0.525322	0.850904	0	0	0	1	0	132.434	0.0868316	0.973396	-0.0430931	0	0	0	0	-1.62458	-12.5657
DM005	326854	7992764	1	44.7214	2.08713	-0.674157	0.738588	0	0	0	1	0	112.825	0.655036	-0.226083	-0.155409	0	0	0	0	-1.62458	-32.1754
DM005	326874	7992764	0	56.5685	3.54048	0.666916	0.745133	0	0	0	1	0	93.3817	2.10839	1.11499	-0.148863	0	0	0	0	-1.62458	-51.6183
DM005	326894	7992764	0	72.111	3.1996	0.910578	0.413337	0	0	0	1	0	74.2385	1.76751	1.35865	-0.48066	0	0	0	0	-1.62458	-70.7615
DM005	326774	7992744	0	84.8528	3.07752	-0.493013	-0.870022	0	0	0	1	8.929	109.901	1.64542	-0.0449391	-1.76402	0	0	0	0	7.30442	-35.0986
DM005	326794	7992744	0	72.111	2.95035	0.844305	0.535863	0	0	0	1	3.82671	126.747	1.51825	1.29238	-0.358134	0	0	0	0	2.20214	-18.2527
DM005	326814	7992744	0	63.2456	1.82533	-0.988733	-0.14969	0	0	0	1	0	137.863	0.393238	-0.540659	-1.04369	0	0	0	0	-1.62458	-7.13725
DM005	326834	7992744	0	60	1.13226	0.915274	-0.402831	0	0	0	1	0	130.467	-0.299836	1.36335	-1.29683	0	0	0	0	-1.62458	-14.5332
DM005	326854	7992744	0	63.2456	2.02487	0.666916	0.745133	0	0	0	1	0	110.507	0.592772	1.11499	-0.148863	0	0	0	0	-1.62458	-34.4926
DM005	326874	7992744	0	72.111	2.72514	-0.514423	-0.857536	0	0	0	1	0	90.5659	1.29304	-0.0663499	-1.75153	0	0	0	0	-1.62458	-54.4341
DM005	326894	7992744	0	84.8528	1.13226	0.830056	-0.55768	0	0	0	1	0	70.6575	-0.299836	1.27813	-1.45168	0	0	0	0	-1.62458	-74.3425
DM005	326791	7992822	0	84.8528	2.08713	-0.793646	0.608379	0	0	0	1	11.372	175.976	0	-0.119489	-0.130209	0	0	0	0	11.372	62.9761
DM005	326811	7992822	0	72.111	2.72514	-0.676379	-0.736554	0	0	0	1	14.6212	171.695	0.638009	-0.002222	-1.47514	0	0	0	0	14.6212	58.6955
DM005	326831	7992822	0	63.2456	0.71616	-0.448074	0.893997	0	0	0	1	8.12288	154.235	-1.37097	0.226083	0.155409	0	0	0	0	8.12288	41.2348
DM005	326851	7992822	0	60	1.13226	-0.870483	-0.492199	0	0	0	1	1.62458	136.721	-0.954872	-0.196326	-1.23079	0	0	0	0	1.62458	23.7215
DM005	326871	7992822	0	63.2456	2.08713	-0.888352	-0.459163	0	0	0	1	0	118.532	0	-0.214195	-1.19775	0	0	0	0	0	5.5319
DM005	326891	7992822	0	72.111	3.07752	-0.332145	0.943228	0	0	0	1	0	100.211	0.990386	0.342012	0.20464	0	0	0	0	0	-12.7893
DM005	326911	7992822	0	84.8528	2.53049	0.933958	-0.357382	0	0	0	1	0	82.3361	0.443361	1.60812	-1.09597	0	0	0	0	0	-30.6639
DM005	326791	7992802	0	72.111	1.4321	-0.448074	0.893997	0	0	0	1	2.27441	164.451	-0.655036	0.226083	0.155409	0	0	0	0	2.27441	51.4513
DM005	326811	7992802	0	56.5685	2.86241	-0.448074	0.893997	0	0	0	1	2.92424	162.542	0.775273	0.226083	0.155409	0	0	0	0	2.92424	49.5417
DM005	326831	7992802	1	44.7214	1.4321	-0.448074	0.893997	0	0	0	1	1.62458	144.842	-0.655036	0.226083	0.155409	0	0	0	0	1.62458	31.8417
DM005	326851	7992802	0	40	3.97569e-16	-0.448074	0.893997	0	0	0	1	0.324915	127.057	-2.08713	0.226083	0.155409	0	0	0	0	0.324915	14.0571
DM005	326871	7992802	0	44.7214	0.71616	0.984382	-0.176046	0	0	0	1	0	109.796	-1.37097	1.65854	-0.914634	0	0	0	0	0	-3.20422
DM005	326891	7992802	0	56.5685	1.13226	0.971897	0.235406	0	0	0	1	0	92.5153	-0.954872	1.64605	-0.503183	0	0	0	0	0	-20.4847
DM005	326911	7992802	0	72.111	1.01275	0.367319	-0.930095	0	0	0	1	0	74.2385	-1.07438	1.04148	-1.66868	0	0	0	0	0	-38.7615
DM005	326791	7992782	0	63.2456	1.4321	-0.448074	0.893997	0	0	0	1	1.0133	150.696	-0.655036	0.226083	0.155409	0	0	0	0	1.0133	37.6965
DM005	326811	7992782	0	44.7214	2.86241	-0.448074	0.893997	0	0	0	1	0	152.517	0.775273	0.226083	0.155409	0	0	0	0	0	39.5172
DM005	326831	7992782	0	28.2843	1.4321	-0.448074	0.893997	0	0	0	1	0	137.325	-0.655036	0.226083	0.155409	0	0	0	0	0	24.3253
DM005	326851	7992782	0	20	0.506415	0.666916	0.745133	0	0	0	1	0	118.532	-1.58072	1.34107	0.00654513	0	0	0	0	0	5.5319
DM005	326871	7992782	0	28.2843	2.02487	0.666916	0.745133	0	0	0	1	0	100.211	-0.062264	1.34107	0.00654513	0	0	0	0	0	-12.7893
DM005	326891	7992782	0	44.7214	2.72514	-0.795473	-0.605989	0	0	0	1	0	82.5112	0.638009	-0.121316	-1.34458	0	0	0	0	0	-30.4888
DM005	326911	7992782	0	63.2456	2.14759	1	0	0	0	0	1	0	65.7758	0.0604532	1.67416	-0.738588	0	0	0	0	0	-47.2242
DM005	326791	7992762	0	60	1.82533	-0.988733	-0.14969	0	0	0	1	2.36437	137.795	-0.261798	-0.314576	-0.888278	0	0	0	0	2.36437	24.7946
DM005	326811	7992762	0	40	2.53049	0.982289	0.187373	0	0	0	1	0	144.047	0.443361	1.65645	-0.551215	0	0	0	0	0	31.0472
DM005	326831	7992762	0	20	1.51893	0.525322	0.850904	0	0	0	1	0	132.434	-0.568204	1.19948	0.112315	0	0	0	0	0	19.4343
DM005	326851	7992762	0	0	2.08713	-0.674157	0.738588	0	0	0	1	0	112.825	0	0	0	0	0	0	0	0	-0.175385
DM005	326871	7992762	0	20	3.54048	0.666916	0.745133	0	0	0	1	0	93.3817	1.45335	1.34107	0.00654513	0	0	0	0	0	-19.6183
DM005	326891	7992762	0	40	3.1996	0.910578	0.413337	0	0	0	1	0	74.2385	1.11247	1.58474	-0.325252	0	0	0	0	0	-38.7615
DM005	326911	7992762	0	60	2.72514	-0.355411	-0.93471	0	0	0	1	0	55.7123	0.638009	0.318746	-1.6733	0	0	0	0	0	-57.2877
DM005	326791	7992742	0	63.2456	2.95035	0.844305	0.535863	0	0	0	1	3.82671	126.747	0.863214	1.51846	-0.202726	0	0	0	0	3.82671	13.7473
DM005	326811	7992742	0	44.7214	1.82533	-0.988733	-0.14969	0	0	0	1	0	137.863	-0.261798	-0.314576	-0.888278	0	0	0	0	0	24.8627
DM005	326831	7992742	0	28.2843	1.13226	0.915274	-0.402831	0	0	0	1	0	130.467	-0.954872	1.58943	-1.14142	0	0	0	0	0	17.4668
DM005	326851	7992742	0	20	2.02487	0.666916	0.745133	0	0	0	1	0	110.507	-0.062264	1.34107	0.00654513	0	0	0	0	0	-2.49265
DM005	326871	7992742	0	28.2843	2.72514	-0.514423	-0.857536	0	0	0	1	0	90.5659	0.638009	0.159733	-1.59612	0	0	0	0	0	-22.4341
DM005	326891	7992742	0	44.7214	1.13226	0.830056	-0.55768	0	0	0	1	0	70.6575	-0.954872	1.50421	-1.29627	0	0	0	0	0	-42.3425
DM005	326911	7992742	0	63.2456	1.4321	-0.448074	0.893997	0	0	0	1	0	50.8209	-0.655036	0.226083	0.155409	0	0	0	0	0	-62.1791
DM005	326791	7992722	0	72.111	3.94906	-0.999848	0.0174283	0	0	0	1	5.62288	118.08	1.86193	-0.325691	-0.72116	0	0	0	0	5.62288	5.07966
DM005	326811	7992722	0	56.5685	1.4321	-0.448074	0.893997	0	0	0	1	0	134.246	-0.655036	0.226083	0.155409	0	0	0	0	0	21.2464
DM005	326831	7992722	0	44.7214	0	-0.448074	0.893997	0	0	0	1	0	131.555	-2.08713	0.226083	0.155409	0	0	0	0	0	18.5548
DM005	326851	7992722	0	40	1.4321	0.984382	-0.176046	0	0	0	1	0	111.793	-0.655036	1.65854	-0.914634	0	0	0	0	0	-1.20738
DM005	326871	7992722	0	44.7214	1.82533	0.471799	0.881706	0	0	0	1	0	92.1356	-0.261798	1.14596	0.143118	0	0	0	0	0	-20.8644
DM005	326891	7992722	0	56.5685	1.4321	-0.59846	-0.801153	0	0	0	1	0	72.6729	-0.655036	0.0756968	-1.53974	0	0	0	0	0	-40.3271
DM005	326911	7992722	0	72.111	3.07752	0.998703	-0.050914	0	0	0	1	0	53.6307	0.990386	1.67286	-0.789502	0	0	0	0	0	-59.3693
DM005	326791	7992702	0	84.8528	4.07606	0.794056	-0.607844	0	0	0	1	7.41905	112.35	1.98893	1.46821	-1.34643	0	0	0	0	7.41905	-0.650444
DM005	326811	7992702	0	72.111	2.02487	0.525322	0.850904	0	0	0	1	0	131.659	-0.062264	1.19948	0.112315	0	0	0	0	0	18.659
DM005	326831	7992702	0	63.2456	1.4321	-0.283691	0.958916	0	0	0	1	0	133.794	-0.655036	0.390466	0.220328	0	0	0	0	0	20.7939
DM005	326851	7992702	0	60	2.02487	0.666916	0.745133	0	0	0	1	0	116.558	-0.062264	1.34107	0.00654513	0	0	0	0	0	3.55782
DM005	326871	7992702	0	63.2456	1.51893	0.666916	0.745133	0	0	0	1	0	97.8716	-0.568204	1.34107	0.00654513	0	0	0	0	0	-15.1284
DM005	326891	7992702	0	72.111	1.13226	-0.770238	0.637757	0	0	0	1	0	79.8364	-0.954872	-0.0960806	-0.100831	0	0	0	0	0	-33.1636
DM005	326911	7992702	0	84.8528	2.53049	-0.737975	-0.674828	0	0	0	1	0	63.0249	0.443361	-0.063818	-1.41342	0	0	0	0	0	-49.9751
DM035	326793	7992990	0	84.8528	2.72514	0.994878	0.101085	0	0	0	1	0	146.161	0.638009	0.0325064	-0.170653	0	0	0	0	-29.0969	-24.8392
DM035	326813	7992990	0	72.111	2.14759	-0.448074	0.893997	0	0	0.25	0.75	0.974746	154.107	0.0604532	-1.41045	0.622259	0	0	0.25	-0.25	-28.1221	-16.8929
DM035	326833	7992990	0	63.2456	1.51893	0.525322	0.850904	0	0	0	1	4.87373	164.118	-0.568204	-0.437049	0.579166	0	0	0	0	-24.2231	-6.8819
DM035	326853	7992990	0	60	1.51893	0.525322	0.850904	0	0	0	1	8.77271	173.548	-0.568204	-0.437049	0.579166	0	0	0	0	-20.3241	2.54813
DM035	326873	7992990	0	63.2456	0.506415	0.525322	0.850904	0	0	0	1	6.82322	170.362	-1.58072	-0.437049	0.579166	0	0	0	0	-22.2736	-0.637573
DM035	326893	7992990	0	72.111	1.4321	0.984382	-0.176046	0	0	0	1	2.92424	154.598	-0.655036	0.0220106	-0.447783	0	0	0	0	-26.1726	-16.4017
DM035	326913	7992990	0	84.8528	0.506415	0.367319	-0.930095	0	0	0	1	0	138.182	-1.58072	-0.595052	-1.20183	0	0	0	0	-29.0969	-32.8175
DM035	326793	7992970	0	72.111	3.03572	-0.996088	0.0883687	0	0.25	0.75	0	0	165.068	0.948591	-1.95846	-0.183369	0	0.25	0.75	-1	-29.0969	-5.93182
DM035	326813	7992970	0	56.5685	1.13226	-0.22503	-0.974352	0	0	0.5	0.5	2.27441	172.146	-0.954872	-1.1874	-1.24609	0	0	0.5	-0.5	-26.8224	1.1461
DM035	326833	7992970	0	44.7214	0.71616	1	1.27222e-13	0	0	0	1	11.372	181.165	-1.37097	0.0376286	-0.271737	0	0	0	0	-17.7248	10.1647
DM035	326853	7992970	0	40	2.08713	0.899501	-0.436918	0	0	0	1	20.4697	179.324	0	-0.0628703	-0.708656	0	0	0	0	-8.62719	8.32396
DM035	326873	7992970	0	44.7214	2.26364	0.915274	-0.402831	0	0	0	1	15.9209	163.056	0.176504	-0.0470971	-0.674569	0	0	0	0	-13.176	-7.94444
DM035	326893	7992970	0	56.5685	1.13226	-0.645945	0.763384	0	0	0	1	6.82322	144.842	-0.954872	-1.60832	0.491646	0	0	0	0	-22.2736	-26.1583
DM035	326913	7992970	0	72.111	1.01275	-0.996088	0.0883687	0	0	0	1	0	127.169	-1.07438	-1.95846	-0.183369	0	0	0	0	-29.0969	-43.8312
DM035	326793	7992950	0	63.2456	2.72514	0.994878	0.101085	0	0	0.75	0.25	0.0254674	184.206	0.638009	0.0325064	-0.170653	0	0	0.75	-0.75	-29.0714	13.2057
DM035	326813	7992950	0	44.7214	1.60105	0.710866	-0.703327	0	0	0	1	3.27826	190.576	-0.486083	-0.251505	-0.975064	0	0	0	0	-25.8186	19.5757
DM035	326833	7992950	0	28.2843	1.51893	0.367319	-0.930095	0	0	0	1	16.2458	189.792	-0.568204	-0.595052	-1.20183	0	0	0	0	-12.8511	18.7917
DM035	326853	7992950	0	20	0.506415	0.666916	0.745133	0	0	0	1	29.2133	175.638	-1.58072	-0.295456	0.473396	0	0	0	0	0.116423	4.63754
DM035	326873	7992950	0	28.2843	1.82533	0.309206	-0.950995	0	0	0	1	22.7186	156.42	-0.261798	-0.653165	-1.22273	0	0	0	0	-6.37825	-14.5803
DM035	326893	7992950	0	44.7214	2.02487	0.525322	0.850904	0	0	0	1	9.73655	137.325	-0.062264	-0.437049	0.579166	0	0	0	0	-19.3603	-33.6747
DM035	326913	7992950	0	63.2456	2.14759	-0.448074	0.893997	0	0	0	1	0	118.532	0.0604532	-1.41045	0.622259	0	0	0	0	-29.0969	-52.4681
DM035	326793	7992930	0	60	2.86241	-0.448074	0.893997	0	0.25	0.25	0.5	0.127337	203.509	0.775273	-1.41045	0.622259	0	0.25	0.25	-0.5	-28.9695	32.5086
DM035	326813	7992930	0	40	0.506415	0.367319	-0.930095	0	0	0	1	3.39468	201.612	-1.58072	-0.595052	-1.20183	0	0	0	0	-25.7022	30.6123
DM035	326833	7992930	0	20	1.51893	0.367319	-0.930095	0	0	0	1	16.2458	188.543	-0.568204	-0.595052	-1.20183	0	0	0	0	-12.8511	17.5425
DM035	326853	7992930	1	0	2.08713	0.962371	0.271737	0	0	0	1	29.0969	170.952	0	0	0	0	0	0	0	0	-0.0479584
DM035	326873	7992930	0	20	0.506415	0.367319	-0.930095	0	0	0	1	22.6167	152.146	-1.58072	-0.595052	-1.20183	0	0	0	0	-6.48012	-18.8541
DM035	326893	7992930	0	40	2.14759	-0.448074	0.893997	0	0	0	1	9.69289	132.434	0.0604532	-1.41045	0.622259	0	0	0	0	-19.404	-38.5657
DM035	326913	7992930	0	60	2.86241	-0.448074	0.893997	0	0	0	1	0	112.825	0.775273	-1.41045	0.622259	0	0	0	0	-29.0969	-58.1754
DM035	326793	7992910	0	63.2456	2.53049	-0.737975	-0.674828	0	0	0.5	0.5	0.229207	214.92	0.443361	-1.70035	-0.946566	0	0	0.5	-0.5	-28.8676	43.9202
DM035	326813	7992910	0	44.7214	0.506415	-0.996088	0.0883687	0	0	0	1	3.5111	200.018	-1.58072	-1.95846	-0.183369	0	0	0	0	-25.5857	29.0178
DM035	326833	7992910	0	28.2843	1.4321	-0.59846	-0.801153	0	0	0	1	16.2458	181.647	-0.655036	-1.56083	-1.07289	0	0	0	0	-12.8511	10.6469
DM035	326853	7992910	0	20	3.03572	0.367319	-0.930095	0	0	0	1	28.9804	163.056	0.948591	-0.595052	-1.20183	0	0	0	0	-0.116421	-7.94444
DM035	326873	7992910	0	28.2843	2.02487	0.367319	-0.930095	0	0	0	1	22.5149	144.643	-0.062264	-0.595052	-1.20183	0	0	0	0	-6.58199	-26.3574
DM035	326893	7992910	0	44.7214	1.4321	-0.448074	0.893997	0	0	0	1	9.64923	126.504	-0.655036	-1.41045	0.622259	0	0	0	0	-19.4476	-44.4956
DM035	326913	7992910	0	63.2456	2.72514	-0.676379	-0.736554	0	0	0	1	0	109.028	0.638009	-1.63875	-1.00829	0	0	0	0	-29.0969	-61.9719
DM035	326793	7992890	0	72.111	2.26364	-0.0499844	0.99875	0	0	0.5	0.5	7.00149	211.185	0.176504	-1.01236	0.727013	0	0	0.5	-0.5	-22.0954	40.1845
DM035	326813	7992890	0	56.5685	1.51893	-0.996088	0.0883687	0	0	0	1	11.2509	195.155	-0.568204	-1.95846	-0.183369	0	0	0	0	-17.846	24.1553
DM035	326833	7992890	0	44.7214	1.60105	-0.876098	0.482133	0	0	0	1	16.2458	175.716	-0.486083	-1.83847	0.210396	0	0	0	0	-12.8511	4.71643
DM035	326853	7992890	0	40	2.58054	-0.770936	-0.636913	0	0	0	1	21.2407	156.42	0.493407	-1.73331	-0.908651	0	0	0	0	-7.85618	-14.5803
DM035	326873	7992890	0	44.7214	2.72514	-0.185306	0.982681	0	0	0	1	15.7426	137.325	0.638009	-1.14768	0.710943	0	0	0	0	-13.3543	-33.6747
DM035	326893	7992890	0	56.5685	1.59028e-15	-0.448074	0.893997	0	0	0	1	6.74682	118.532	-2.08713	-1.41045	0.622259	0	0	0	0	-22.35	-52.4681
DM035	326913	7992890	0	72.111	2.08713	-0.793646	0.608379	0	0	0	1	0	100.211	0	-1.75602	0.336642	0	0	0	0	-29.0969	-70.7893
DM035	326793	7992870	0	84.8528	2.53049	-0.737975	-0.674828	0	0	0.75	0.25	15.9973	200.241	0.443361	-1.70035	-0.946566	0	0	0.75	-0.75	-13.0996	29.2406
DM035	326813	7992870	0	72.111	1.60105	-0.947293	-0.32037	0	0	0	1	21.5317	189.064	-0.486083	-1.90966	-0.592107	0	0	0	0	-7.56512	18.0637
DM035	326833	7992870	0	63.2456	8.88992e-16	0.310237	0.950659	0	0	0	1	16.2458	170.952	-2.08713	-0.652134	0.678922	0	0	0	0	-12.8511	-0.0479584
DM035	326853	7992870	0	60	1.82533	0.136962	-0.990576	0	0	0	1	10.9598	152.146	-0.261798	-0.825409	-1.26231	0	0	0	0	-18.137	-18.8541
DM035	326873	7992870	0	63.2456	2.53049	-0.43774	-0.899102	0	0	0	1	6.74682	132.434	0.443361	-1.40011	-1.17084	0	0	0	0	-22.35	-38.5657
DM035	326893	7992870	0	72.111	1.13226	0.971897	0.235406	0	0	0	1	2.89149	112.825	-0.954872	0.00952578	-0.0363318	0	0	0	0	-26.2054	-58.1754
DM035	326913	7992870	0	84.8528	1.13226	-0.770238	0.637757	0	0	0	1	0	93.3817	-0.954872	-1.73261	0.36602	0	0	0	0	-29.0969	-77.6183
DM035	326793	7992990	0	84.8528	2.72514	0.994878	0.101085	0	0	0	1	0	146.161	0.638009	0.0325064	-0.170653	0	0	0	0	-29.0969	-24.8392
DM035	326813	7992990	0	72.111	2.14759	-0.448074	0.893997	0	0	0.25	0.75	0.974746	154.107	0.0604532	-1.41045	0.622259	0	0	0.25	-0.25	-28.1221	-16.8929
DM035	326833	7992990	0	63.2456	1.51893	0.525322	0.850904	0	0	0	1	4.87373	164.118	-0.568204	-0.437049	0.579166	0	0	0	0	-24.2231	-6.8819
DM035	326853	7992990	0	60	1.51893	0.525322	0.850904	0	0	0	1	8.77271	173.548	-0.568204	-0.437049	0.579166	0	0	0	0	-20.3241	2.54813
DM035	326873	7992990	0	63.2456	0.506415	0.525322	0.850904	0	0	0	1	6.82322	170.362	-1.58072	-0.437049	0.579166	0	0	0	0	-22.2736	-0.637573
DM035	326893	7992990	0	72.111	1.4321	0.984382	-0.176046	0	0	0	1	2.92424	154.598	-0.655036	0.0220106	-0.447783	0	0	0	0	-26.1726	-16.4017
DM035	326913	7992990	0	84.8528	0.506415	0.367319	-0.930095	0	0	0	1	0	138.182	-1.58072	-0.595052	-1.20183	0	0	0	0	-29.0969	-32.8175
DM035	326793	7992970	0	72.111	3.03572	-0.996088	0.0883687	0	0.25	0.75	0	0	165.068	0.948591	-1.95846	-0.183369	0	0.25	0.75	-1	-29.0969	-5.93182
DM035	326813	7992970	0	56.5685	1.13226	-0.22503	-0.974352	0	0	0.5	0.5	2.27441	172.146	-0.954872	-1.1874	-1.24609	0	0	0.5	-0.5	-26.8224	1.1461
DM035	326833	7992970	0	44.7214	0.71616	1	1.27222e-13	0	0	0	1	11.372	181.165	-1.37097	0.0376286	-0.271737	0	0	0	0	-17.7248	10.1647
DM035	326853	7992970	0	40	2.08713	0.899501	-0.436918	0	0	0	1	20.4697	179.324	0	-0.0628703	-0.708656	0	0	0	0	-8.62719	8.32396
DM035	326873	7992970	0	44.7214	2.26364	0.915274	-0.402831	0	0	0	1	15.9209	163.056	0.176504	-0.0470971	-0.674569	0	0	0	0	-13.176	-7.94444
DM035	326893	7992970	0	56.5685	1.13226	-0.645945	0.763384	0	0	0	1	6.82322	144.842	-0.954872	-1.60832	0.491646	0	0	0	0	-22.2736	-26.1583
DM035	326913	7992970	0	72.111	1.01275	-0.996088	0.0883687	0	0	0	1	0	127.169	-1.07438	-1.95846	-0.183369	0	0	0	0	-29.0969	-43.8312
DM035	326793	7992950	0	63.2456	2.72514	0.994878	0.101085	0	0	0.75	0.25	0.0254674	184.206	0.638009	0.0325064	-0.170653	0	0	0.75	-0.75	-29.0714	13.2057
DM035	326813	7992950	0	44.7214	1.60105	0.710866	-0.703327	0	0	0	1	3.27826	190.576	-0.486083	-0.251505	-0.975064	0	0	0	0	-25.8186	19.5757
DM035	326833	7992950	0	28.2843	1.51893	0.367319	-0.930095	0	0	0	1	16.2458	189.792	-0.568204	-0.595052	-1.20183	0	0	0	0	-12.8511	18.7917
DM035	326853	7992950	0	20	0.506415	0.666916	0.745133	0	0	0	1	29.2133	175.638	-1.58072	-0.295456	0.473396	0	0	0	0	0.116423	4.63754
DM035	326873	7992950	0	28.2843	1.82533	0.309206	-0.950995	0	0	0	1	22.7186	156.42	-0.261798	-0.653165	-1.22273	0	0	0	0	-6.37825	-14.5803
DM035	326893	7992950	0	44.7214	2.02487	0.525322	0.850904	0	0	0	1	9.73655	137.325	-0.062264	-0.437049	0.579166	0	0	0	0	-19.3603	-33.6747
DM035	326913	7992950	0	63.2456	2.14759	-0.448074	0.893997	0	0	0	1	0	118.532	0.0604532	-1.41045	0.622259	0	0	0	0	-29.0969	-52.4681
DM035	326793	7992930	0	60	2.86241	-0.448074	0.893997	0	0.25	0.25	0.5	0.127337	203.509	0.775273	-1.41045	0.622259	0	0.25	0.25	-0.5	-28.9695	32.5086
DM035	326813	7992930	0	40	0.506415	0.367319	-0.930095	0	0	0	1	3.39468	201.612	-1.58072	-0.595052	-1.20183	0	0	0	0	-25.7022	30.6123
DM035	326833	7992930	0	20	1.51893	0.367319	-0.930095	0	0	0	1	16.2458	188.543	-0.568204	-0.595052	-1.20183	0	0	0	0	-12.8511	17.5425
DM035	326853	7992930	1	0	2.08713	0.962371	0.271737	0	0	0	1	29.0969	170.952	0	0	0	0	0	0	0	0	-0.0479584
DM035	326873	7992930	0	20	0.506415	0.367319	-0.930095	0	0	0	1	22.6167	152.146	-1.58072	-0.595052	-1.20183	0	0	0	0	-6.48012	-18.8541
DM035	326893	7992930	0	40	2.14759	-0.448074	0.893997	0	0	0	1	9.69289	132.434	0.0604532	-1.41045	0.622259	0	0	0	0	-19.404	-38.5657
DM035	326913	7992930	0	60	2.86241	-0.448074	0.893997	0	0	0	1	0	112.825	0.775273	-1.41045	0.622259	0	0	0	0	-29.0969	-58.1754
DM035	326793	7992910	0	63.2456	2.53049	-0.737975	-0.674828	0	0	0.5	0.5	0.229207	214.92	0.443361	-1.70035	-0.946566	0	0	0.5	-0.5	-28.8676	43.9202
DM035	326813	7992910	0	44.7214	0.506415	-0.996088	0.0883687	0	0	0	1	3.5111	200.018	-1.58072	-1.95846	-0.183369	0	0	0	0	-25.5857	29.0178
DM035	326833	7992910	0	28.2843	1.4321	-0.59846	-0.801153	0	0	0	1	16.2458	181.647	-0.655036	-1.56083	-1.07289	0	0	0	0	-12.8511	10.6469
DM035	326853	7992910	0	20	3.03572	0.367319	-0.930095	0	0	0	1	28.9804	163.056	0.948591	-0.595052	-1.20183	0	0	0	0	-0.116421	-7.94444
DM035	326873	7992910	0	28.2843	2.02487	0.367319	-0.930095	0	0	0	1	22.5149	144.643	-0.062264	-0.595052	-1.20183	0	0	0	0	-6.58199	-26.3574
DM035	326893	7992910	0	44.7214	1.4321	-0.448074	0.893997	0	0	0	1	9.64923	126.504	-0.655036	-1.41045	0.622259	0	0	0	0	-19.4476	-44.4956
DM035	326913	7992910	0	63.2456	2.72514	-0.676379	-0.736554	0	0	0	1	0	109.028	0.638009	-1.63875	-1.00829	0	0	0	0	-29.0969	-61.9719
DM035	326793	7992890	0	72.111	2.26364	-0.0499844	0.99875	0	0	0.5	0.5	7.00149	211.185	0.176504	-1.01236	0.727013	0	0	0.5	-0.5	-22.0954	40.1845
DM035	326813	7992890	0	56.5685	1.51893	-0.996088	0.0883687	0	0	0	1	11.2509	195.155	-0.568204	-1.95846	-0.183369	0	0	0	0	-17.846	24.1553
DM035	326833	7992890	0	44.7214	1.60105	-0.876098	0.482133	0	0	0	1	16.2458	175.716	-0.486083	-1.83847	0.210396	0	0	0	0	-12.8511	4.71643
DM035	326853	7992890	0	40	2.58054	-0.770936	-0.636913	0	0	0	1	21.2407	156.42	0.493407	-1.73331	-0.908651	0	0	0	0	-7.85618	-14.5803
DM035	326873	7992890	0	44.7214	2.72514	-0.185306	0.982681	0	0	0	1	15.7426	137.325	0.638009	-1.14768	0.710943	0	0	0	0	-13.3543	-33.6747
DM035	326893	7992890	0	56.5685	1.59028e-15	-0.448074	0.893997	0	0	0	1	6.74682	118.532	-2.08713	-1.41045	0.622259	0	0	0	0	-22.35	-52.4681
DM035	326913	7992890	0	72.111	2.08713	-0.793646	0.608379	0	0	0	1	0	100.211	0	-1.75602	0.336642	0	0	0	0	-29.0969	-70.7893
DM035	326793	7992870	0	84.8528	2.53049	-0.737975	-0.674828	0	0	0.75	0.25	15.9973	200.241	0.443361	-1.70035	-0.946566	0	0	0.75	-0.75	-13.0996	29.2406
DM035	326813	7992870	0	72.111	1.60105	-0.947293	-0.32037	0	0	0	1	21.5317	189.064	-0.486083	-1.90966	-0.592107	0	0	0	0	-7.56512	18.0637
DM035	326833	7992870	0	63.2456	8.88992e-16	0.310237	0.950659	0	0	0	1	16.2458	170.952	-2.08713	-0.652134	0.678922	0	0	0	0	-12.8511	-0.0479584
DM035	326853	7992870	0	60	1.82533	0.136962	-0.990576	0	0	0	1	10.9598	152.146	-0.261798	-0.825409	-1.26231	0	0	0	0	-18.137	-18.8541
DM035	326873	7992870	0	63.2456	2.53049	-0.43774	-0.899102	0	0	0	1	6.74682	132.434	0.443361	-1.40011	-1.17084	0	0	0	0	-22.35	-38.5657
DM035	326893	7992870	0	72.111	1.13226	0.971897	0.235406	0	0	0	1	2.89149	112.825	-0.954872	0.00952578	-0.0363318	0	0	0	0	-26.2054	-58.1754
DM035	326913	7992870	0	84.8528	1.13226	-0.770238	0.637757	0	0	0	1	0	93.3817	-0.954872	-1.73261	0.36602	0	0	0	0	-29.0969	-77.6183
DM007	326777	7993001	0	84.8528	2.26364	-0.0499844	0.99875	0	0	0	1	0	121.211	0.744708	-0.417304	1.92884	0	0	0	0	-16.2458	-68.7894
DM007	326797	7993001	0	72.111	2.72514	0.994878	0.101085	0	0	0	1	0	127.585	1.20621	0.627558	1.03118	0	0	0	0	-16.2458	-62.4149
DM007	326817	7993001	0	63.2456	3.1996	-0.947293	-0.32037	0	0	0	1	0	136.613	1.68067	-1.31461	0.609725	0	0	0	0	-16.2458	-53.3872
DM007	326837	7993001	0	60	2.08713	-0.0124353	0.999923	0	0	0	1	0	147.811	0.568204	-0.379755	1.93002	0	0	0	0	-16.2458	-42.1889
DM007	326857	7993001	0	63.2456	1.01275	-0.996088	0.0883687	0	0	0	1	0	160.728	-0.506177	-1.36341	1.01846	0	0	0	0	-16.2458	-29.2717
DM007	326877	7993001	0	72.111	0.71616	-0.59846	-0.801153	0	0	0	1	0.983887	169.674	-0.802768	-0.965779	0.128942	0	0	0	0	-15.2619	-20.3263
DM007	326897	7993001	0	84.8528	0.71616	0.984382	-0.176046	0	0	0	1	2.29574	165.103	-0.802768	0.617063	0.754049	0	0	0	0	-13.95	-24.8967
DM007	326777	7992981	0	72.111	2.58054	-0.392031	-0.919952	0	0	0	1	0	140.627	1.06161	-0.759351	0.010143	0	0	0	0	-16.2458	-49.3726
DM007	326797	7992981	0	56.5685	2.72514	0.994878	0.101085	0	0	0	1	0	146.161	1.20621	0.627558	1.03118	0	0	0	0	-16.2458	-43.8392
DM007	326817	7992981	0	44.7214	2.14759	-0.448074	0.893997	0	0	0.25	0.75	0.974746	154.107	0.628658	-0.815393	1.82409	0	0	0.25	-0.25	-15.271	-35.8929
DM007	326837	7992981	0	40	1.51893	0.525322	0.850904	0	0	0	1	4.87373	164.118	0	0.158003	1.781	0	0	0	0	-11.372	-25.8819
DM007	326857	7992981	0	44.7214	1.51893	0.525322	0.850904	0	0	0	1	8.77271	173.548	0	0.158003	1.781	0	0	0	0	-7.47305	-16.4519
DM007	326877	7992981	0	56.5685	0.506415	0.525322	0.850904	0	0	0	1	6.82322	170.362	-1.01251	0.158003	1.781	0	0	0	0	-9.42255	-19.6376
DM007	326897	7992981	0	72.111	1.4321	0.984382	-0.176046	0	0	0	1	2.92424	154.598	-0.0868316	0.617063	0.754049	0	0	0	0	-13.3215	-35.4017
DM007	326777	7992961	0	63.2456	3.1996	-0.947293	-0.32037	0	0.5	0.5	0	0	160.187	1.68067	-1.31461	0.609725	0	0.5	0.5	-1	-16.2458	-29.8129
DM007	326797	7992961	0	44.7214	3.03572	-0.996088	0.0883687	0	0.25	0.75	0	0	165.068	1.5168	-1.36341	1.01846	0	0.25	0.75	-1	-16.2458	-24.9318
DM007	326817	7992961	0	28.2843	1.13226	-0.22503	-0.974352	0	0	0.5	0.5	2.27441	172.146	-0.386668	-0.592349	-0.044257	0	0	0.5	-0.5	-13.9714	-17.8539
DM007	326837	7992961	0	20	0.71616	1	1.27222e-13	0	0	0	1	11.372	181.165	-0.802768	0.632681	0.930095	0	0	0	0	-4.87373	-8.83528
DM007	326857	7992961	0	28.2843	2.08713	0.899501	-0.436918	0	0	0	1	20.4697	179.324	0.568204	0.532182	0.493176	0	0	0	0	4.2239	-10.676
DM007	326877	7992961	0	44.7214	2.26364	0.915274	-0.402831	0	0	0	1	15.9209	163.056	0.744708	0.547955	0.527264	0	0	0	0	-0.324915	-26.9444
DM007	326897	7992961	0	63.2456	1.13226	-0.645945	0.763384	0	0	0	1	6.82322	144.842	-0.386668	-1.01326	1.69348	0	0	0	0	-9.42255	-45.1583
DM007	326777	7992941	0	60	3.94906	0.584406	0.811461	0	0.5	0.5	0	0.0109146	179.843	2.43014	0.217087	1.74156	0	0.5	0.5	-1	-16.2349	-10.1567
DM007	326797	7992941	0	40	2.72514	0.994878	0.101085	0	0	0.75	0.25	0.0254674	184.206	1.20621	0.627558	1.03118	0	0	0.75	-0.75	-16.2203	-5.79433
DM007	326817	7992941	0	20	1.60105	0.710866	-0.703327	0	0	0	1	3.27826	190.576	0.082121	0.343547	0.226768	0	0	0	0	-12.9675	0.575668
DM007	326837	7992941	1	0	1.51893	0.367319	-0.930095	0	0	0	1	16.2458	189.792	0	0	0	0	0	0	0	0	-0.208282
DM007	326857	7992941	0	20	0.506415	0.666916	0.745133	0	0	0	1	29.2133	175.638	-1.01251	0.299596	1.67523	0	0	0	0	12.9675	-14.3625
DM007	326877	7992941	0	40	1.82533	0.309206	-0.950995	0	0	0	1	22.7186	156.42	0.306406	-0.058113	-0.0209001	0	0	0	0	6.47284	-33.5803
DM007	326897	7992941	0	60	2.02487	0.525322	0.850904	0	0	0	1	9.73655	137.325	0.50594	0.158003	1.781	0	0	0	0	-6.50922	-52.6747
DM007	326777	7992921	0	63.2456	4.28915	-0.448074	0.893997	0	1	0	0	0.054573	199.568	2.77023	-0.815393	1.82409	0	1	0	-1	-16.1912	9.5677
DM007	326797	7992921	0	44.7214	2.86241	-0.448074	0.893997	0	0.25	0.25	0.5	0.127337	203.509	1.34348	-0.815393	1.82409	0	0.25	0.25	-0.5	-16.1184	13.5086
DM007	326817	7992921	0	28.2843	0.506415	0.367319	-0.930095	0	0	0	1	3.39468	201.612	-1.01251	0	0	0	0	0	0	-12.8511	11.6123
DM007	326837	7992921	0	20	1.51893	0.367319	-0.930095	0	0	0	1	16.2458	188.543	0	0	0	0	0	0	0	0	-1.45749
DM007	326857	7992921	0	28.2843	2.08713	0.962371	0.271737	0	0	0	1	29.0969	170.952	0.568204	0.595052	1.20183	0	0	0	0	12.8511	-19.048
DM007	326877	7992921	0	44.7214	0.506415	0.367319	-0.930095	0	0	0	1	22.6167	152.146	-1.01251	0	0	0	0	0	0	6.37097	-37.8541
DM007	326897	7992921	0	63.2456	2.14759	-0.448074	0.893997	0	0	0	1	9.69289	132.434	0.628658	-0.815393	1.82409	0	0	0	0	-6.55288	-57.5657
DM007	326777	7992901	0	72.111	4.07606	0.0117652	-0.999931	0	0.75	0.25	0	0.0982314	218.945	2.55713	-0.355554	-0.0698359	0	0.75	0.25	-1	-16.1475	28.9449
DM007	326797	7992901	0	56.5685	2.53049	-0.737975	-0.674828	0	0	0.5	0.5	0.229207	214.92	1.01157	-1.10529	0.255267	0	0	0.5	-0.5	-16.0166	24.9202
DM007	326817	7992901	0	44.7214	0.506415	-0.996088	0.0883687	0	0	0	1	3.5111	200.018	-1.01251	-1.36341	1.01846	0	0	0	0	-12.7347	10.0178
DM007	326837	7992901	0	40	1.4321	-0.59846	-0.801153	0	0	0	1	16.2458	181.647	-0.0868316	-0.965779	0.128942	0	0	0	0	0	-8.35309
DM007	326857	7992901	0	44.7214	3.03572	0.367319	-0.930095	0	0	0	1	28.9804	163.056	1.5168	0	0	0	0	0	0	12.7347	-26.9444
DM007	326877	7992901	0	56.5685	2.02487	0.367319	-0.930095	0	0	0	1	22.5149	144.643	0.50594	0	0	0	0	0	0	6.2691	-45.3574
DM007	326897	7992901	0	72.111	1.4321	-0.448074	0.893997	0	0	0	1	9.64923	126.504	-0.0868316	-0.815393	1.82409	0	0	0	0	-6.59654	-63.4956
DM007	326777	7992881	0	84.8528	3.1996	-0.947293	-0.32037	0	0	1	0	3.00064	212.565	1.68067	-1.31461	0.609725	0	0	1	-1	-13.2451	22.5645
DM007	326797	7992881	0	72.111	2.26364	-0.0499844	0.99875	0	0	0.5	0.5	7.00149	211.185	0.744708	-0.417304	1.92884	0	0	0.5	-0.5	-9.24427	21.1845
DM007	326817	7992881	0	63.2456	1.51893	-0.996088	0.0883687	0	0	0	1	11.2509	195.155	0	-1.36341	1.01846	0	0	0	0	-4.99491	5.15526
DM007	326837	7992881	0	60	1.60105	-0.876098	0.482133	0	0	0	1	16.2458	175.716	0.082121	-1.24342	1.41223	0	0	0	0	0	-14.2836
DM007	326857	7992881	0	63.2456	2.58054	-0.770936	-0.636913	0	0	0	1	21.2407	156.42	1.06161	-1.13825	0.293182	0	0	0	0	4.99491	-33.5803
DM007	326877	7992881	0	72.111	2.72514	-0.185306	0.982681	0	0	0	1	15.7426	137.325	1.20621	-0.552626	1.91278	0	0	0	0	-0.503187	-52.6747
DM007	326897	7992881	0	84.8528	1.59028e-15	-0.448074	0.893997	0	0	0	1	6.74682	118.532	-1.51893	-0.815393	1.82409	0	0	0	0	-9.49895	-71.4681
DM007	326786	7993001	0	84.8528	2.26364	-0.0499844	0.99875	0	0	0	1	0	121.211	0.744708	-0.417304	1.92884	0	0	0	0	-16.2458	-68.7894
DM007	326806	7993001	0	72.111	2.72514	0.994878	0.101085	0	0	0	1	0	127.585	1.20621	0.627558	1.03118	0	0	0	0	-16.2458	-62.4149
DM007	326826	7993001	0	63.2456	3.1996	-0.947293	-0.32037	0	0	0	1	0	136.613	1.68067	-1.31461	0.609725	0	0	0	0	-16.2458	-53.3872
DM007	326846	7993001	0	60	2.08713	-0.0124353	0.999923	0	0	0	1	0	147.811	0.568204	-0.379755	1.93002	0	0	0	0	-16.2458	-42.1889
DM007	326866	7993001	0	63.2456	1.01275	-0.996088	0.0883687	0	0	0	1	0	160.728	-0.506177	-1.36341	1.01846	0	0	0	0	-16.2458	-29.2717
DM007	326886	7993001	0	72.111	0.71616	-0.59846	-0.801153	0	0	0	1	0.983887	169.674	-0.802768	-0.965779	0.128942	0	0	0	0	-15.2619	-20.3263
DM007	326906	7993001	0	84.8528	0.71616	0.984382	-0.176046	0	0	0	1	2.29574	165.103	-0.802768	0.617063	0.754049	0	0	0	0	-13.95	-24.8967
DM007	326786	7992981	0	72.111	2.58054	-0.392031	-0.919952	0	0	0	1	0	140.627	1.06161	-0.759351	0.010143	0	0	0	0	-16.2458	-49.3726
DM007	326806	7992981	0	56.5685	2.72514	0.994878	0.101085	0	0	0	1	0	146.161	1.20621	0.627558	1.03118	0	0	0	0	-16.2458	-43.8392
DM007	326826	7992981	0	44.7214	2.14759	-0.448074	0.893997	0	0	0.25	0.75	0.974746	154.107	0.628658	-0.815393	1.82409	0	0	0.25	-0.25	-15.271	-35.8929
DM007	326846	7992981	0	40	1.51893	0.525322	0.850904	0	0	0	1	4.87373	164.118	0	0.158003	1.781	0	0	0	0	-11.372	-25.8819
DM007	326866	7992981	0	44.7214	1.51893	0.525322	0.850904	0	0	0	1	8.77271	173.548	0	0.158003	1.781	0	0	0	0	-7.47305	-16.4519
DM007	326886	7992981	0	56.5685	0.506415	0.525322	0.850904	0	0	0	1	6.82322	170.362	-1.01251	0.158003	1.781	0	0	0	0	-9.42255	-19.6376
DM007	326906	7992981	0	72.111	1.4321	0.984382	-0.176046	0	0	0	1	2.92424	154.598	-0.0868316	0.617063	0.754049	0	0	0	0	-13.3215	-35.4017
DM007	326786	7992961	0	63.2456	3.1996	-0.947293	-0.32037	0	0.5	0.5	0	0	160.187	1.68067	-1.31461	0.609725	0	0.5	0.5	-1	-16.2458	-29.8129
DM007	326806	7992961	0	44.7214	3.03572	-0.996088	0.0883687	0	0.25	0.75	0	0	165.068	1.5168	-1.36341	1.01846	0	0.25	0.75	-1	-16.2458	-24.9318
DM007	326826	7992961	0	28.2843	1.13226	-0.22503	-0.974352	0	0	0.5	0.5	2.27441	172.146	-0.386668	-0.592349	-0.044257	0	0	0.5	-0.5	-13.9714	-17.8539
DM007	326846	7992961	0	20	0.71616	1	1.27222e-13	0	0	0	1	11.372	181.165	-0.802768	0.632681	0.930095	0	0	0	0	-4.87373	-8.83528
DM007	326866	7992961	0	28.2843	2.08713	0.899501	-0.436918	0	0	0	1	20.4697	179.324	0.568204	0.532182	0.493176	0	0	0	0	4.2239	-10.676
DM007	326886	7992961	0	44.7214	2.26364	0.915274	-0.402831	0	0	0	1	15.9209	163.056	0.744708	0.547955	0.527264	0	0	0	0	-0.324915	-26.9444
DM007	326906	7992961	0	63.2456	1.13226	-0.645945	0.763384	0	0	0	1	6.82322	144.842	-0.386668	-1.01326	1.69348	0	0	0	0	-9.42255	-45.1583
DM007	326786	7992941	0	60	3.94906	0.584406	0.811461	0	0.5	0.5	0	0.0109146	179.843	2.43014	0.217087	1.74156	0	0.5	0.5	-1	-16.2349	-10.1567
DM007	326806	7992941	0	40	2.72514	0.994878	0.101085	0	0	0.75	0.25	0.0254674	184.206	1.20621	0.627558	1.03118	0	0	0.75	-0.75	-16.2203	-5.79433
DM007	326826	7992941	0	20	1.60105	0.710866	-0.703327	0	0	0	1	3.27826	190.576	0.082121	0.343547	0.226768	0	0	0	0	-12.9675	0.575668
DM007	326846	7992941	1	0	1.51893	0.367319	-0.930095	0	0	0	1	16.2458	189.792	0	0	0	0	0	0	0	0	-0.208282
DM007	326866	7992941	0	20	0.506415	0.666916	0.745133	0	0	0	1	29.2133	175.638	-1.01251	0.299596	1.67523	0	0	0	0	12.9675	-14.3625
DM007	326886	7992941	0	40	1.82533	0.309206	-0.950995	0	0	0	1	22.7186	156.42	0.306406	-0.058113	-0.0209001	0	0	0	0	6.47284	-33.5803
DM007	326906	7992941	0	60	2.02487	0.525322	0.850904	0	0	0	1	9.73655	137.325	0.50594	0.158003	1.781	0	0	0	0	-6.50922	-52.6747
DM007	326786	7992921	0	63.2456	4.28915	-0.448074	0.893997	0	1	0	0	0.054573	199.568	2.77023	-0.815393	1.82409	0	1	0	-1	-16.1912	9.5677
DM007	326806	7992921	0	44.7214	2.86241	-0.448074	0.893997	0	0.25	0.25	0.5	0.127337	203.509	1.34348	-0.815393	1.82409	0	0.25	0.25	-0.5	-16.1184	13.5086
DM007	326826	7992921	0	28.2843	0.506415	0.367319	-0.930095	0	0	0	1	3.39468	201.612	-1.01251	0	0	0	0	0	0	-12.8511	11.6123
DM007	326846	7992921	0	20	1.51893	0.367319	-0.930095	0	0	0	1	16.2458	188.543	0	0	0	0	0	0	0	0	-1.45749
DM007	326866	7992921	0	28.2843	2.08713	0.962371	0.271737	0	0	0	1	29.0969	170.952	0.568204	0.595052	1.20183	0	0	0	0	12.8511	-19.048
DM007	326886	7992921	0	44.7214	0.506415	0.367319	-0.930095	0	0	0	1	22.6167	152.146	-1.01251	0	0	0	0	0	0	6.37097	-37.8541
DM007	326906	7992921	0	63.2456	2.14759	-0.448074	0.893997	0	0	0	1	9.69289	132.434	0.628658	-0.815393	1.82409	0	0	0	0	-6.55288	-57.5657
DM007	326786	7992901	0	72.111	4.07606	0.0117652	-0.999931	0	0.75	0.25	0	0.0982314	218.945	2.55713	-0.355554	-0.0698359	0	0.75	0.25	-1	-16.1475	28.9449
DM007	326806	7992901	0	56.5685	2.53049	-0.737975	-0.674828	0	0	0.5	0.5	0.229207	214.92	1.01157	-1.10529	0.255267	0	0	0.5	-0.5	-16.0166	24.9202
DM007	326826	7992901	0	44.7214	0.506415	-0.996088	0.0883687	0	0	0	1	3.5111	200.018	-1.01251	-1.36341	1.01846	0	0	0	0	-12.7347	10.0178
DM007	326846	7992901	0	40	1.4321	-0.59846	-0.801153	0	0	0	1	16.2458	181.647	-0.0868316	-0.965779	0.128942	0	0	0	0	0	-8.35309
DM007	326866	7992901	0	44.7214	3.03572	0.367319	-0.930095	0	0	0	1	28.9804	163.056	1.5168	0	0	0	0	0	0	12.7347	-26.9444
DM007	326886	7992901	0	56.5685	2.02487	0.367319	-0.930095	0	0	0	1	22.5149	144.643	0.50594	0	0	0	0	0	0	6.2691	-45.3574
DM007	326906	7992901	0	72.111	1.4321	-0.448074	0.893997	0	0	0	1	9.64923	126.504	-0.0868316	-0.815393	1.82409	0	0	0	0	-6.59654	-63.4956
DM007	326786	7992881	0	84.8528	3.1996	-0.947293	-0.32037	0	0	1	0	3.00064	212.565	1.68067	-1.31461	0.609725	0	0	1	-1	-13.2451	22.5645
DM007	326806	7992881	0	72.111	2.26364	-0.0499844	0.99875	0	0	0.5	0.5	7.00149	211.185	0.744708	-0.417304	1.92884	0	0	0.5	-0.5	-9.24427	21.1845
DM007	326826	7992881	0	63.2456	1.51893	-0.996088	0.0883687	0	0	0	1	11.2509	195.155	0	-1.36341	1.01846	0	0	0	0	-4.99491	5.15526
DM007	326846	7992881	0	60	1.60105	-0.876098	0.482133	0	0	0	1	16.2458	175.716	0.082121	-1.24342	1.41223	0	0	0	0	0	-14.2836
DM007	326866	7992881	0	63.2456	2.58054	-0.770936	-0.636913	0	0	0	1	21.2407	156.42	1.06161	-1.13825	0.293182	0	0	0	0	4.99491	-33.5803
DM007	326886	7992881	0	72.111	2.72514	-0.185306	0.982681	0	0	0	1	15.7426	137.325	1.20621	-0.552626	1.91278	0	0	0	0	-0.503187	-52.6747
DM007	326906	7992881	0	84.8528	1.59028e-15	-0.448074	0.893997	0	0	0	1	6.74682	118.532	-1.51893	-0.815393	1.82409	0	0	0	0	-9.49895	-71.4681
DM007	326777	7992994	0	84.8528	2.26364	-0.0499844	0.99875	0	0	0	1	0	121.211	0.744708	-0.417304	1.92884	0	0	0	0	-16.2458	-68.7894
DM007	326797	7992994	0	72.111	2.72514	0.994878	0.101085	0	0	0	1	0	127.585	1.20621	0.627558	1.03118	0	0	0	0	-16.2458	-62.4149
DM007	326817	7992994	0	63.2456	3.1996	-0.947293	-0.32037	0	0	0	1	0	136.613	1.68067	-1.31461	0.609725	0	0	0	0	-16.2458	-53.3872
DM007	326837	7992994	0	60	2.08713	-0.0124353	0.999923	0	0	0	1	0	147.811	0.568204	-0.379755	1.93002	0	0	0	0	-16.2458	-42.1889
DM007	326857	7992994	0	63.2456	1.01275	-0.996088	0.0883687	0	0	0	1	0	160.728	-0.506177	-1.36341	1.01846	0	0	0	0	-16.2458	-29.2717
DM007	326877	7992994	0	72.111	0.71616	-0.59846	-0.801153	0	0	0	1	0.983887	169.674	-0.802768	-0.965779	0.128942	0	0	0	0	-15.2619	-20.3263
DM007	326897	7992994	0	84.8528	0.71616	0.984382	-0.176046	0	0	0	1	2.29574	165.103	-0.802768	0.617063	0.754049	0	0	0	0	-13.95	-24.8967
DM007	326777	7992974	0	72.111	2.58054	-0.392031	-0.919952	0	0	0	1	0	140.627	1.06161	-0.759351	0.010143	0	0	0	0	-16.2458	-49.3726
DM007	326797	7992974	0	56.5685	2.72514	0.994878	0.101085	0	0	0	1	0	146.161	1.20621	0.627558	1.03118	0	0	0	0	-16.2458	-43.8392
DM007	326817	7992974	0	44.7214	2.14759	-0.448074	0.893997	0	0	0.25	0.75	0.974746	154.107	0.628658	-0.815393	1.82409	0	0	0.25	-0.25	-15.271	-35.8929
DM007	326837	7992974	0	40	1.51893	0.525322	0.850904	0	0	0	1	4.87373	164.118	0	0.158003	1.781	0	0	0	0	-11.372	-25.8819
DM007	326857	7992974	0	44.7214	1.51893	0.525322	0.850904	0	0	0	1	8.77271	173.548	0	0.158003	1.781	0	0	0	0	-7.47305	-16.4519
DM007	326877	7992974	0	56.5685	0.506415	0.525322	0.850904	0	0	0	1	6.82322	170.362	-1.01251	0.158003	1.781	0	0	0	0	-9.42255	-19.6376
DM007	326897	7992974	0	72.111	1.4321	0.984382	-0.176046	0	0	0	1	2.92424	154.598	-0.0868316	0.617063	0.754049	0	0	0	0	-13.3215	-35.4017
DM007	326777	7992954	0	63.2456	3.1996	-0.947293	-0.32037	0	0.5	0.5	0	0	160.187	1.68067	-1.31461	0.609725	0	0.5	0.5	-1	-16.2458	-29.8129
DM007	326797	7992954	0	44.7214	3.03572	-0.996088	0.0883687	0	0.25	0.75	0	0	165.068	1.5168	-1.36341	1.01846	0	0.25	0.75	-1	-16.2458	-24.9318
DM007	326817	7992954	0	28.2843	1.13226	-0.22503	-0.974352	0	0	0.5	0.5	2.27441	172.146	-0.386668	-0.592349	-0.044257	0	0	0.5	-0.5	-13.9714	-17.8539
DM007	326837	7992954	0	20	0.71616	1	1.27222e-13	0	0	0	1	11.372	181.165	-0.802768	0.632681	0.930095	0	0	0	0	-4.87373	-8.83528
DM007	326857	7992954	0	28.2843	2.08713	0.899501	-0.436918	0	0	0	1	20.4697	179.324	0.568204	0.532182	0.493176	0	0	0	0	4.2239	-10.676
DM007	326877	7992954	0	44.7214	2.26364	0.915274	-0.402831	0	0	0	1	15.9209	163.056	0.744708	0.547955	0.527264	0	0	0	0	-0.324915	-26.9444
DM007	326897	7992954	0	63.2456	1.13226	-0.645945	0.763384	0	0	0	1	6.82322	144.842	-0.386668	-1.01326	1.69348	0	0	0	0	-9.42255	-45.1583
DM007	326777	7992934	0	60	3.94906	0.584406	0.811461	0	0.5	0.5	0	0.0109146	179.843	2.43014	0.217087	1.74156	0	0.5	0.5	-1	-16.2349	-10.1567
DM007	326797	7992934	0	40	2.72514	0.994878	0.101085	0	0	0.75	0.25	0.0254674	184.206	1.20621	0.627558	1.03118	0	0	0.75	-0.75	-16.2203	-5.79433
DM007	326817	7992934	0	20	1.60105	0.710866	-0.703327	0	0	0	1	3.27826	190.576	0.082121	0.343547	0.226768	0	0	0	0	-12.9675	0.575668
DM007	326837	7992934	1	0	1.51893	0.367319	-0.930095	0	0	0	1	16.2458	189.792	0	0	0	0	0	0	0	0	-0.208282
DM007	326857	7992934	0	20	0.506415	0.666916	0.745133	0	0	0	1	29.2133	175.638	-1.01251	0.299596	1.67523	0	0	0	0	12.9675	-14.3625
DM007	326877	7992934	0	40	1.82533	0.309206	-0.950995	0	0	0	1	22.7186	156.42	0.306406	-0.058113	-0.0209001	0	0	0	0	6.47284	-33.5803
DM007	326897	7992934	0	60	2.02487	0.525322	0.850904	0	0	0	1	9.73655	137.325	0.50594	0.158003	1.781	0	0	0	0	-6.50922	-52.6747
DM007	326777	7992914	0	63.2456	4.28915	-0.448074	0.893997	0	1	0	0	0.054573	199.568	2.77023	-0.815393	1.82409	0	1	0	-1	-16.1912	9.5677
DM007	326797	7992914	0	44.7214	2.86241	-0.448074	0.893997	0	0.25	0.25	0.5	0.127337	203.509	1.34348	-0.815393	1.82409	0	0.25	0.25	-0.5	-16.1184	13.5086
DM007	326817	7992914	0	28.2843	0.506415	0.367319	-0.930095	0	0	0	1	3.39468	201.612	-1.01251	0	0	0	0	0	0	-12.8511	11.6123
DM007	326837	7992914	0	20	1.51893	0.367319	-0.930095	0	0	0	1	16.2458	188.543	0	0	0	0	0	0	0	0	-1.45749
DM007	326857	7992914	0	28.2843	2.08713	0.962371	0.271737	0	0	0	1	29.0969	170.952	0.568204	0.595052	1.20183	0	0	0	0	12.8511	-19.048
DM007	326877	7992914	0	44.7214	0.506415	0.367319	-0.930095	0	0	0	1	22.6167	152.146	-1.01251	0	0	0	0	0	0	6.37097	-37.8541
DM007	326897	7992914	0	63.2456	2.14759	-0.448074	0.893997	0	0	0	1	9.69289	132.434	0.628658	-0.815393	1.82409	0	0	0	0	-6.55288	-57.5657
DM007	326777	7992894	0	72.111	4.07606	0.0117652	-0.999931	0	0.75	0.25	0	0.0982314	218.945	2.55713	-0.355554	-0.0698359	0	0.75	0.25	-1	-16.1475	28.9449
DM007	326797	7992894	0	56.5685	2.53049	-0.737975	-0.674828	0	0	0.5	0.5	0.229207	214.92	1.01157	-1.10529	0.255267	0	0	0.5	-0.5	-16.0166	24.9202
DM007	326817	7992894	0	44.7214	0.506415	-0.996088	0.0883687	0	0	0	1	3.5111	200.018	-1.01251	-1.36341	1.01846	0	0	0	0	-12.7347	10.0178
DM007	326837	7992894	0	40	1.4321	-0.59846	-0.801153	0	0	0	1	16.2458	181.647	-0.0868316	-0.965779	0.128942	0	0	0	0	0	-8.35309
DM007	326857	7992894	0	44.7214	3.03572	0.367319	-0.930095	0	0	0	1	28.9804	163.056	1.5168	0	0	0	0	0	0	12.7347	-26.9444
DM007	326877	7992894	0	56.5685	2.02487	0.367319	-0.930095	0	0	0	1	22.5149	144.643	0.50594	0	0	0	0	0	0	6.2691	-45.3574
DM007	326897	7992894	0	72.111	1.4321	-0.448074	0.893997	0	0	0	1	9.64923	126.504	-0.0868316	-0.815393	1.82409	0	0	0	0	-6.59654	-63.4956
DM007	326777	7992874	0	84.8528	3.1996	-0.947293	-0.32037	0	0	1	0	3.00064	212.565	1.68067	-1.31461	0.609725	0	0	1	-1	-13.2451	22.5645
DM007	326797	7992874	0	72.111	2.26364	-0.0499844	0.99875	0	0	0.5	0.5	7.00149	211.185	0.744708	-0.417304	1.92884	0	0	0.5	-0.5	-9.24427	21.1845
DM007	326817	7992874	0	63.2456	1.51893	-0.996088	0.0883687	0	0	0	1	11.2509	195.155	0	-1.36341	1.01846	0	0	0	0	-4.99491	5.15526
DM007	326837	7992874	0	60	1.60105	-0.876098	0.482133	0	0	0	1	16.2458	175.716	0.082121	-1.24342	1.41223	0	0	0	0	0	-14.2836
DM007	326857	7992874	0	63.2456	2.58054	-0.770936	-0.636913	0	0	0	1	21.2407	156.42	1.06161	-1.13825	0.293182	0	0	0	0	4.99491	-33.5803
DM007	326877	7992874	0	72.111	2.72514	-0.185306	0.982681	0	0	0	1	15.7426	137.325	1.20621	-0.552626	1.91278	0	0	0	0	-0.503187	-52.6747
DM007	326897	7992874	0	84.8528	1.59028e-15	-0.448074	0.893997	0	0	0	1	6.74682	118.532	-1.51893	-0.815393	1.82409	0	0	0	0	-9.49895	-71.4681
DM007	326777	7992994	0	84.8528	2.26364	-0.0499844	0.99875	0	0	0	1	0	121.211	0.744708	-0.417304	1.92884	0	0	0	0	-16.2458	-68.7894
DM007	326797	7992994	0	72.111	2.72514	0.994878	0.101085	0	0	0	1	0	127.585	1.20621	0.627558	1.03118	0	0	0	0	-16.2458	-62.4149
DM007	326817	7992994	0	63.2456	3.1996	-0.947293	-0.32037	0	0	0	1	0	136.613	1.68067	-1.31461	0.609725	0	0	0	0	-16.2458	-53.3872
DM007	326837	7992994	0	60	2.08713	-0.0124353	0.999923	0	0	0	1	0	147.811	0.568204	-0.379755	1.93002	0	0	0	0	-16.2458	-42.1889
DM007	326857	7992994	0	63.2456	1.01275	-0.996088	0.0883687	0	0	0	1	0	160.728	-0.506177	-1.36341	1.01846	0	0	0	0	-16.2458	-29.2717
DM007	326877	7992994	0	72.111	0.71616	-0.59846	-0.801153	0	0	0	1	0.983887	169.674	-0.802768	-0.965779	0.128942	0	0	0	0	-15.2619	-20.3263
DM007	326897	7992994	0	84.8528	0.71616	0.984382	-0.176046	0	0	0	1	2.29574	165.103	-0.802768	0.617063	0.754049	0	0	0	0	-13.95	-24.8967
DM007	326777	7992974	0	72.111	2.58054	-0.392031	-0.919952	0	0	0	1	0	140.627	1.06161	-0.759351	0.010143	0	0	0	0	-16.2458	-49.3726
DM007	326797	7992974	0	56.5685	2.72514	0.994878	0.101085	0	0	0	1	0	146.161	1.20621	0.627558	1.03118	0	0	0	0	-16.2458	-43.8392
DM007	326817	7992974	0	44.7214	2.14759	-0.448074	0.893997	0	0	0.25	0.75	0.974746	154.107	0.628658	-0.815393	1.82409	0	0	0.25	-0.25	-15.271	-35.8929
DM007	326837	7992974	0	40	1.51893	0.525322	0.850904	0	0	0	1	4.87373	164.118	0	0.158003	1.781	0	0	0	0	-11.372	-25.8819
DM007	326857	7992974	0	44.7214	1.51893	0.525322	0.850904	0	0	0	1	8.77271	173.548	0	0.158003	1.781	0	0	0	0	-7.47305	-16.4519
DM007	326877	7992974	0	56.5685	0.506415	0.525322	0.850904	0	0	0	1	6.82322	170.362	-1.01251	0.158003	1.781	0	0	0	0	-9.42255	-19.6376
DM007	326897	7992974	0	72.111	1.4321	0.984382	-0.176046	0	0	0	1	2.92424	154.598	-0.0868316	0.617063	0.754049	0	0	0	0	-13.3215	-35.4017
DM007	326777	7992954	0	63.2456	3.1996	-0.947293	-0.32037	0	0.5	0.5	0	0	160.187	1.68067	-1.31461	0.609725	0	0.5	0.5	-1	-16.2458	-29.8129
DM007	326797	7992954	0	44.7214	3.03572	-0.996088	0.0883687	0	0.25	0.75	0	0	165.068	1.5168	-1.36341	1.01846	0	0.25	0.75	-1	-16.2458	-24.9318
DM007	326817	7992954	0	28.2843	1.13226	-0.22503	-0.974352	0	0	0.5	0.5	2.27441	172.146	-0.386668	-0.592349	-0.044257	0	0	0.5	-0.5	-13.9714	-17.8539
DM007	326837	7992954	0	20	0.71616	1	1.27222e-13	0	0	0	1	11.372	181.165	-0.802768	0.632681	0.930095	0	0	0	0	-4.87373	-8.83528
DM007	326857	7992954	0	28.2843	2.08713	0.899501	-0.436918	0	0	0	1	20.4697	179.324	0.568204	0.532182	0.493176	0	0	0	0	4.2239	-10.676
DM007	326877	7992954	0	44.7214	2.26364	0.915274	-0.402831	0	0	0	1	15.9209	163.056	0.744708	0.547955	0.527264	0	0	0	0	-0.324915	-26.9444
DM007	326897	7992954	0	63.2456	1.13226	-0.645945	0.763384	0	0	0	1	6.82322	144.842	-0.386668	-1.01326	1.69348	0	0	0	0	-9.42255	-45.1583
DM007	326777	7992934	0	60	3.94906	0.584406	0.811461	0	0.5	0.5	0	0.0109146	179.843	2.43014	0.217087	1.74156	0	0.5	0.5	-1	-16.2349	-10.1567
DM007	326797	7992934	0	40	2.72514	0.994878	0.101085	0	0	0.75	0.25	0.0254674	184.206	1.20621	0.627558	1.03118	0	0	0.75	-0.75	-16.2203	-5.79433
DM007	326817	7992934	0	20	1.60105	0.710866	-0.703327	0	0	0	1	3.27826	190.576	0.082121	0.343547	0.226768	0	0	0	0	-12.9675	0.575668
DM007	326837	7992934	1	0	1.51893	0.367319	-0.930095	0	0	0	1	16.2458	189.792	0	0	0	0	0	0	0	0	-0.208282
DM007	326857	7992934	0	20	0.506415	0.666916	0.745133	0	0	0	1	29.2133	175.638	-1.01251	0.299596	1.67523	0	0	0	0	12.9675	-14.3625
DM007	326877	7992934	0	40	1.82533	0.309206	-0.950995	0	0	0	1	22.7186	156.42	0.306406	-0.058113	-0.0209001	0	0	0	0	6.47284	-33.5803
DM007	326897	7992934	0	60	2.02487	0.525322	0.850904	0	0	0	1	9.73655	137.325	0.50594	0.158003	1.781	0	0	0	0	-6.50922	-52.6747
DM007	326777	7992914	0	63.2456	4.28915	-0.448074	0.893997	0	1	0	0	0.054573	199.568	2.77023	-0.815393	1.82409	0	1	0	-1	-16.1912	9.5677
DM007	326797	7992914	0	44.7214	2.86241	-0.448074	0.893997	0	0.25	0.25	0.5	0.127337	203.509	1.34348	-0.815393	1.82409	0	0.25	0.25	-0.5	-16.1184	13.5086
DM007	326817	7992914	0	28.2843	0.506415	0.367319	-0.930095	0	0	0	1	3.39468	201.612	-1.01251	0	0	0	0	0	0	-12.8511	11.6123
DM007	326837	7992914	0	20	1.51893	0.367319	-0.930095	0	0	0	1	16.2458	188.543	0	0	0	0	0	0	0	0	-1.45749
DM007	326857	7992914	0	28.2843	2.08713	0.962371	0.271737	0	0	0	1	29.0969	170.952	0.568204	0.595052	1.20183	0	0	0	0	12.8511	-19.048
DM007	326877	7992914	0	44.7214	0.506415	0.367319	-0.930095	0	0	0	1	22.6167	152.146	-1.01251	0	0	0	0	0	0	6.37097	-37.8541
DM007	326897	7992914	0	63.2456	2.14759	-0.448074	0.893997	0	0	0	1	9.69289	132.434	0.628658	-0.815393	1.82409	0	0	0	0	-6.55288	-57.5657
DM007	326777	7992894	0	72.111	4.07606	0.0117652	-0.999931	0	0.75	0.25	0	0.0982314	218.945	2.55713	-0.355554	-0.0698359	0	0.75	0.25	-1	-16.1475	28.9449
DM007	326797	7992894	0	56.5685	2.53049	-0.737975	-0.674828	0	0	0.5	0.5	0.229207	214.92	1.01157	-1.10529	0.255267	0	0	0.5	-0.5	-16.0166	24.9202
DM007	326817	7992894	0	44.7214	0.506415	-0.996088	0.0883687	0	0	0	1	3.5111	200.018	-1.01251	-1.36341	1.01846	0	0	0	0	-12.7347	10.0178
DM007	326837	7992894	0	40	1.4321	-0.59846	-0.801153	0	0	0	1	16.2458	181.647	-0.0868316	-0.965779	0.128942	0	0	0	0	0	-8.35309
DM007	326857	7992894	0	44.7214	3.03572	0.367319	-0.930095	0	0	0	1	28.9804	163.056	1.5168	0	0	0	0	0	0	12.7347	-26.9444
DM007	326877	7992894	0	56.5685	2.02487	0.367319	-0.930095	0	0	0	1	22.5149	144.643	0.50594	0	0	0	0	0	0	6.2691	-45.3574
DM007	326897	7992894	0	72.111	1.4321	-0.448074	0.893997	0	0	0	1	9.64923	126.504	-0.0868316	-0.815393	1.82409	0	0	0	0	-6.59654	-63.4956
DM007	326777	7992874	0	84.8528	3.1996	-0.947293	-0.32037	0	0	1	0	3.00064	212.565	1.68067	-1.31461	0.609725	0	0	1	-1	-13.2451	22.5645
DM007	326797	7992874	0	72.111	2.26364	-0.0499844	0.99875	0	0	0.5	0.5	7.00149	211.185	0.744708	-0.417304	1.92884	0	0	0.5	-0.5	-9.24427	21.1845
DM007	326817	7992874	0	63.2456	1.51893	-0.996088	0.0883687	0	0	0	1	11.2509	195.155	0	-1.36341	1.01846	0	0	0	0	-4.99491	5.15526
DM007	326837	7992874	0	60	1.60105	-0.876098	0.482133	0	0	0	1	16.2458	175.716	0.082121	-1.24342	1.41223	0	0	0	0	0	-14.2836
DM007	326857	7992874	0	63.2456	2.58054	-0.770936	-0.636913	0	0	0	1	21.2407	156.42	1.06161	-1.13825	0.293182	0	0	0	0	4.99491	-33.5803
DM007	326877	7992874	0	72.111	2.72514	-0.185306	0.982681	0	0	0	1	15.7426	137.325	1.20621	-0.552626	1.91278	0	0	0	0	-0.503187	-52.6747
DM007	326897	7992874	0	84.8528	1.59028e-15	-0.448074	0.893997	0	0	0	1	6.74682	118.532	-1.51893	-0.815393	1.82409	0	0	0	0	-9.49895	-71.4681
DM008	326662	7992776	0	84.8528	0.506415	0.666916	0.745133	0	1	0	0	0	82.9142	-1.51845	0	0	0	1	0	-1	-1.87429	30.9142
DM008	326682	7992776	0	72.111	2.08713	-0.793646	0.608379	0	0.75	0.25	0	0	84.0811	0.062264	-1.46056	-0.136754	0	0.75	0.25	-1	-1.87429	32.0811
DM008	326702	7992776	0	63.2456	3.85103	0.608644	-0.793443	0	0.5	0.5	0	0	88.6222	1.82616	-0.0582711	-1.53858	0	0.5	0.5	-1	-1.87429	36.6222
DM008	326722	7992776	0	60	1.51893	0.525322	0.850904	0	0.75	0.25	0	0.337767	97.1371	-0.50594	-0.141594	0.10577	0	0.75	0.25	-1	-1.53653	45.1371
DM008	326742	7992776	0	63.2456	0.506415	0.525322	0.850904	0	1	0	0	1.68884	108.71	-1.51845	-0.141594	0.10577	0	1	0	-1	-0.185457	56.7101
DM008	326762	7992776	0	72.111	1.4321	-0.448074	0.893997	0	0.75	0.25	0	3.0399	122.482	-0.592772	-1.11499	0.148863	0	0.75	0.25	-1	1.16561	70.4818
DM008	326782	7992776	0	84.8528	0.71616	-0.448074	0.893997	0	0	0	1	2.36437	136.627	-1.30871	-1.11499	0.148863	0	0	0	0	0.490077	84.6274
DM008	326662	7992756	0	72.111	1.13226	-0.645945	0.763384	0	0	1	0	0	62.9142	-0.892608	-1.31286	0.0182506	0	0	1	-1	-1.87429	10.9142
DM008	326682	7992756	0	56.5685	2.14759	-0.448074	0.893997	0	0	1	0	0	64.4419	0.122717	-1.11499	0.148863	0	0	1	-1	-1.87429	12.4419
DM008	326702	7992756	0	44.7214	3.64697	0.711642	0.702543	0	0	1	0	0	70.2366	1.6221	0.0447262	-0.0425907	0	0	1	-1	-1.87429	18.2366
DM008	326722	7992756	0	40	0.71616	-0.448074	0.893997	0	0.25	0.25	0.5	0.788123	80.6972	-1.30871	-1.11499	0.148863	0	0.25	0.25	-0.5	-1.08617	28.6972
DM008	326742	7992756	0	44.7214	1.4321	1	2.54444e-14	0	1	0	0	3.94062	94.3066	-0.592772	0.333084	-0.745133	0	1	0	-1	2.06632	42.3066
DM008	326762	7992756	0	56.5685	2.58054	-0.646772	0.762683	0	0.25	0.25	0.5	7.09311	108.45	0.555671	-1.31369	0.0175501	0	0.25	0.25	-0.5	5.21882	56.4502
DM008	326782	7992756	0	72.111	2.02487	0.525322	0.850904	0	0	0	1	5.51686	122.482	0	-0.141594	0.10577	0	0	0	0	3.64257	70.4818
DM008	326662	7992736	0	63.2456	1.51893	0.525322	0.850904	0	0	0.75	0.25	0	42.9142	-0.50594	-0.141594	0.10577	0	0	0.75	-0.75	-1.87429	-9.08577
DM008	326682	7992736	0	44.7214	3.64697	0.711642	0.702543	0	0	0.5	0.5	0	45.1126	1.6221	0.0447262	-0.0425907	0	0	0.5	-0.5	-1.87429	-6.88738
DM008	326702	7992736	0	28.2843	3.39325	-0.0499844	0.99875	0	0	1	0	0	52.9882	1.36838	-0.7169	0.253617	0	0	1	-1	-1.87429	0.988205
DM008	326722	7992736	0	20	0.71616	0.984382	-0.176046	0	0.25	0	0.75	1.27557	66.2165	-1.30871	0.317466	-0.921179	0	0.25	0	-0.25	-0.598722	14.2165
DM008	326742	7992736	0	28.2843	1.51893	0.666916	0.745133	0	1	0	0	6.37785	80.3547	-0.50594	0	0	0	1	0	-1	4.50356	28.3547
DM008	326762	7992736	0	44.7214	2.08713	0.899501	-0.436918	0	0.25	0.25	0.5	11.4801	94.3066	0.062264	0.232586	-1.18205	0	0.25	0.25	-0.5	9.60585	42.3066
DM008	326782	7992736	0	63.2456	3.07752	-0.493013	-0.870022	0	0	0	1	8.929	109.901	1.05265	-1.15993	-1.61516	0	0	0	0	7.0547	57.9014
DM008	326662	7992716	0	60	2.53049	-0.737975	-0.674828	0	0	1	0	0	22.9142	0.505625	-1.40489	-1.41996	0	0	1	-1	-1.87429	-29.0858
DM008	326682	7992716	0	40	3.94906	0.584406	0.811461	0	0	0.5	0.5	0	26.7024	1.9242	-0.0825091	0.0663278	0	0	0.5	-0.5	-1.87429	-25.2976
DM008	326702	7992716	0	20	2.26364	-0.770238	0.637757	0	0.25	0.75	0	0	38.3719	0.238768	-1.43715	-0.107376	0	0.25	0.75	-1	-1.87429	-13.6281
DM008	326722	7992716	1	0	2.02487	0.666916	0.745133	0	0	0	1	1.87429	52.4899	0	0	0	0	0	0	0	0	0.489925
DM008	326742	7992716	0	20	2.02487	0.666916	0.745133	0	0.25	0	0.75	9.37147	66.2165	0	0	0	0	0.25	0	-0.25	7.49717	14.2165
DM008	326762	7992716	0	40	1.60105	0.138043	0.990426	0	0.5	0	0.5	16.8686	82.2676	-0.423819	-0.528872	0.245293	0	0.5	0	-0.5	14.9943	30.2676
DM008	326782	7992716	0	60	3.39325	-0.770238	0.637757	0	0	0	1	13.1201	99.7727	1.36838	-1.43715	-0.107376	0	0	0	0	11.2458	47.7727
DM008	326662	7992696	0	63.2456	4.04469	-0.996088	0.0883687	0	1	0	0	0	2.91422	2.01982	-1.663	-0.656765	0	1	0	-1	-1.87429	-49.0858
DM008	326682	7992696	0	44.7214	3.57633	0.356582	0.934264	0	0.75	0.25	0	0	11.8384	1.55147	-0.310334	0.189131	0	0.75	0.25	-1	-1.87429	-40.1616
DM008	326702	7992696	0	28.2843	0.506415	-0.996088	0.0883687	0	0	0.75	0.25	0	25.8281	-1.51845	-1.663	-0.656765	0	0	0.75	-0.75	-1.87429	-26.1719
DM008	326722	7992696	0	20	2.08713	0.808528	-0.588457	0	0	0	1	2.47302	38.3719	0.062264	0.141613	-1.33359	0	0	0	0	0.598722	-13.6281
DM008	326742	7992696	0	28.2843	2.02487	0.666916	0.745133	0	0	0	1	12.3651	55.2727	0	0	0	0	0	0	0	10.4908	3.27265
DM008	326762	7992696	0	44.7214	1.51893	0.525322	0.850904	0	0	0	1	22.2571	73.7781	-0.50594	-0.141594	0.10577	0	0	0	0	20.3828	21.7781
DM008	326782	7992696	0	63.2456	3.64697	-0.988733	-0.14969	0	0	0	1	17.3111	92.9118	1.6221	-1.65565	-0.894823	0	0	0	0	15.4368	40.9118
DM008	326662	7992676	0	72.111	5.27233	0.619413	0.785066	0	1	0	0	0	8.75052	3.24746	-0.0475029	0.0399323	0	1	0	-1	-1.87429	-43.2495
DM008	326682	7992676	0	56.5685	3.85103	0.436618	0.899647	0	1	0	0	0.230753	1.4217	1.82616	-0.230298	0.154514	0	1	0	-1	-1.64354	-50.5783
DM008	326702	7992676	0	44.7214	2.72514	-0.536148	0.844124	0	0.5	0.25	0.25	0.538423	11.8384	0.700273	-1.20306	0.0989908	0	0.5	0.25	-0.75	-1.33587	-40.1616
DM008	326722	7992676	0	40	3.1996	-0.0384694	-0.99926	0	0	0	1	2.52815	30.7108	1.17473	-0.705385	-1.74439	0	0	0	0	0.653852	-21.2892
DM008	326742	7992676	0	44.7214	1.82533	0.471799	0.881706	0	0	0	1	9.56402	50.34	-0.199534	-0.195116	0.136573	0	0	0	0	7.68973	-1.66
DM008	326762	7992676	0	56.5685	1.4321	-0.448074	0.893997	0	0	0	1	16.5999	70.1742	-0.592772	-1.11499	0.148863	0	0	0	0	14.7256	18.1742
DM008	326782	7992676	0	72.111	2.95035	0.844305	0.535863	0	0	0	1	12.8512	90.0815	0.925478	0.17739	-0.209271	0	0	0	0	10.9769	38.0815
DM008	326662	7992656	0	84.8528	5.64371	-0.22503	-0.974352	0	1	0	0	0	9.82778	3.61884	-0.891945	-1.71949	0	1	0	-1	-1.87429	-42.1722
DM008	326682	7992656	0	72.111	4.28915	-0.59846	-0.801153	0	1	0	0	0.538423	8.75052	2.26428	-1.26538	-1.54629	0	1	0	-1	-1.33587	-43.2495
DM008	326702	7992656	0	63.2456	3.57633	-0.995003	-0.0998438	0	1	0	0	1.25632	9.75695	1.55147	-1.66192	-0.844977	0	1	0	-1	-0.617972	-42.2431
DM008	326722	7992656	0	60	4.31872	0.871855	0.489764	0	0	0.75	0.25	2.40208	29.757	2.29386	0.20494	-0.25537	0	0	0.75	-0.75	0.527785	-22.243
DM008	326742	7992656	0	63.2456	2.72514	-0.185306	0.982681	0	0	0.25	0.75	4.83142	49.757	0.700273	-0.852222	0.237548	0	0	0.25	-0.25	2.95712	-2.24305
DM008	326762	7992656	0	72.111	0.71616	-0.448074	0.893997	0	0	0	1	7.26075	69.757	-1.30871	-1.11499	0.148863	0	0	0	0	5.38646	17.757
DM008	326782	7992656	0	84.8528	2.02487	0.525322	0.850904	0	0	0	1	5.50766	89.757	0	-0.141594	0.10577	0	0	0	0	3.63337	37.757
DM008	326662	7992776	0	84.8528	0.506415	0.666916	0.745133	0	1	0	0	0	82.9142	-1.51845	0	0	0	1	0	-1	-1.87429	30.9142
DM008	326682	7992776	0	72.111	2.08713	-0.793646	0.608379	0	0.75	0.25	0	0	84.0811	0.062264	-1.46056	-0.136754	0	0.75	0.25	-1	-1.87429	32.0811
DM008	326702	7992776	0	63.2456	3.85103	0.608644	-0.793443	0	0.5	0.5	0	0	88.6222	1.82616	-0.0582711	-1.53858	0	0.5	0.5	-1	-1.87429	36.6222
DM008	326722	7992776	0	60	1.51893	0.525322	0.850904	0	0.75	0.25	0	0.337767	97.1371	-0.50594	-0.141594	0.10577	0	0.75	0.25	-1	-1.53653	45.1371
DM008	326742	7992776	0	63.2456	0.506415	0.525322	0.850904	0	1	0	0	1.68884	108.71	-1.51845	-0.141594	0.10577	0	1	0	-1	-0.185457	56.7101
DM008	326762	7992776	0	72.111	1.4321	-0.448074	0.893997	0	0.75	0.25	0	3.0399	122.482	-0.592772	-1.11499	0.148863	0	0.75	0.25	-1	1.16561	70.4818
DM008	326782	7992776	0	84.8528	0.71616	-0.448074	0.893997	0	0	0	1	2.36437	136.627	-1.30871	-1.11499	0.148863	0	0	0	0	0.490077	84.6274
DM008	326662	7992756	0	72.111	1.13226	-0.645945	0.763384	0	0	1	0	0	62.9142	-0.892608	-1.31286	0.0182506	0	0	1	-1	-1.87429	10.9142
DM008	326682	7992756	0	56.5685	2.14759	-0.448074	0.893997	0	0	1	0	0	64.4419	0.122717	-1.11499	0.148863	0	0	1	-1	-1.87429	12.4419
DM008	326702	7992756	0	44.7214	3.64697	0.711642	0.702543	0	0	1	0	0	70.2366	1.6221	0.0447262	-0.0425907	0	0	1	-1	-1.87429	18.2366
DM008	326722	7992756	0	40	0.71616	-0.448074	0.893997	0	0.25	0.25	0.5	0.788123	80.6972	-1.30871	-1.11499	0.148863	0	0.25	0.25	-0.5	-1.08617	28.6972
DM008	326742	7992756	0	44.7214	1.4321	1	2.54444e-14	0	1	0	0	3.94062	94.3066	-0.592772	0.333084	-0.745133	0	1	0	-1	2.06632	42.3066
DM008	326762	7992756	0	56.5685	2.58054	-0.646772	0.762683	0	0.25	0.25	0.5	7.09311	108.45	0.555671	-1.31369	0.0175501	0	0.25	0.25	-0.5	5.21882	56.4502
DM008	326782	7992756	0	72.111	2.02487	0.525322	0.850904	0	0	0	1	5.51686	122.482	0	-0.141594	0.10577	0	0	0	0	3.64257	70.4818
DM008	326662	7992736	0	63.2456	1.51893	0.525322	0.850904	0	0	0.75	0.25	0	42.9142	-0.50594	-0.141594	0.10577	0	0	0.75	-0.75	-1.87429	-9.08577
DM008	326682	7992736	0	44.7214	3.64697	0.711642	0.702543	0	0	0.5	0.5	0	45.1126	1.6221	0.0447262	-0.0425907	0	0	0.5	-0.5	-1.87429	-6.88738
DM008	326702	7992736	0	28.2843	3.39325	-0.0499844	0.99875	0	0	1	0	0	52.9882	1.36838	-0.7169	0.253617	0	0	1	-1	-1.87429	0.988205
DM008	326722	7992736	0	20	0.71616	0.984382	-0.176046	0	0.25	0	0.75	1.27557	66.2165	-1.30871	0.317466	-0.921179	0	0.25	0	-0.25	-0.598722	14.2165
DM008	326742	7992736	0	28.2843	1.51893	0.666916	0.745133	0	1	0	0	6.37785	80.3547	-0.50594	0	0	0	1	0	-1	4.50356	28.3547
DM008	326762	7992736	0	44.7214	2.08713	0.899501	-0.436918	0	0.25	0.25	0.5	11.4801	94.3066	0.062264	0.232586	-1.18205	0	0.25	0.25	-0.5	9.60585	42.3066
DM008	326782	7992736	0	63.2456	3.07752	-0.493013	-0.870022	0	0	0	1	8.929	109.901	1.05265	-1.15993	-1.61516	0	0	0	0	7.0547	57.9014
DM008	326662	7992716	0	60	2.53049	-0.737975	-0.674828	0	0	1	0	0	22.9142	0.505625	-1.40489	-1.41996	0	0	1	-1	-1.87429	-29.0858
DM008	326682	7992716	0	40	3.94906	0.584406	0.811461	0	0	0.5	0.5	0	26.7024	1.9242	-0.0825091	0.0663278	0	0	0.5	-0.5	-1.87429	-25.2976
DM008	326702	7992716	0	20	2.26364	-0.770238	0.637757	0	0.25	0.75	0	0	38.3719	0.238768	-1.43715	-0.107376	0	0.25	0.75	-1	-1.87429	-13.6281
DM008	326722	7992716	0	0	2.02487	0.666916	0.745133	0	0	0	1	1.87429	52.4899	0	0	0	0	0	0	0	0	0.489925
DM008	326742	7992716	0	20	2.02487	0.666916	0.745133	0	0.25	0	0.75	9.37147	66.2165	0	0	0	0	0.25	0	-0.25	7.49717	14.2165
DM008	326762	7992716	0	40	1.60105	0.138043	0.990426	0	0.5	0	0.5	16.8686	82.2676	-0.423819	-0.528872	0.245293	0	0.5	0	-0.5	14.9943	30.2676
DM008	326782	7992716	0	60	3.39325	-0.770238	0.637757	0	0	0	1	13.1201	99.7727	1.36838	-1.43715	-0.107376	0	0	0	0	11.2458	47.7727
DM008	326662	7992696	0	63.2456	4.04469	-0.996088	0.0883687	0	1	0	0	0	2.91422	2.01982	-1.663	-0.656765	0	1	0	-1	-1.87429	-49.0858
DM008	326682	7992696	0	44.7214	3.57633	0.356582	0.934264	0	0.75	0.25	0	0	11.8384	1.55147	-0.310334	0.189131	0	0.75	0.25	-1	-1.87429	-40.1616
DM008	326702	7992696	0	28.2843	0.506415	-0.996088	0.0883687	0	0	0.75	0.25	0	25.8281	-1.51845	-1.663	-0.656765	0	0	0.75	-0.75	-1.87429	-26.1719
DM008	326722	7992696	1	20	2.08713	0.808528	-0.588457	0	0	0	1	2.47302	38.3719	0.062264	0.141613	-1.33359	0	0	0	0	0.598722	-13.6281
DM008	326742	7992696	0	28.2843	2.02487	0.666916	0.745133	0	0	0	1	12.3651	55.2727	0	0	0	0	0	0	0	10.4908	3.27265
DM008	326762	7992696	0	44.7214	1.51893	0.525322	0.850904	0	0	0	1	22.2571	73.7781	-0.50594	-0.141594	0.10577	0	0	0	0	20.3828	21.7781
DM008	326782	7992696	0	63.2456	3.64697	-0.988733	-0.14969	0	0	0	1	17.3111	92.9118	1.6221	-1.65565	-0.894823	0	0	0	0	15.4368	40.9118
DM008	326662	7992676	0	72.111	5.27233	0.619413	0.785066	0	1	0	0	0	8.75052	3.24746	-0.0475029	0.0399323	0	1	0	-1	-1.87429	-43.2495
DM008	326682	7992676	0	56.5685	3.85103	0.436618	0.899647	0	1	0	0	0.230753	1.4217	1.82616	-0.230298	0.154514	0	1	0	-1	-1.64354	-50.5783
DM008	326702	7992676	0	44.7214	2.72514	-0.536148	0.844124	0	0.5	0.25	0.25	0.538423	11.8384	0.700273	-1.20306	0.0989908	0	0.5	0.25	-0.75	-1.33587	-40.1616
DM008	326722	7992676	0	40	3.1996	-0.0384694	-0.99926	0	0	0	1	2.52815	30.7108	1.17473	-0.705385	-1.74439	0	0	0	0	0.653852	-21.2892
DM008	326742	7992676	0	44.7214	1.82533	0.471799	0.881706	0	0	0	1	9.56402	50.34	-0.199534	-0.195116	0.136573	0	0	0	0	7.68973	-1.66
DM008	326762	7992676	0	56.5685	1.4321	-0.448074	0.893997	0	0	0	1	16.5999	70.1742	-0.592772	-1.11499	0.148863	0	0	0	0	14.7256	18.1742
DM008	326782	7992676	0	72.111	2.95035	0.844305	0.535863	0	0	0	1	12.8512	90.0815	0.925478	0.17739	-0.209271	0	0	0	0	10.9769	38.0815
DM008	326662	7992656	0	84.8528	5.64371	-0.22503	-0.974352	0	1	0	0	0	9.82778	3.61884	-0.891945	-1.71949	0	1	0	-1	-1.87429	-42.1722
DM008	326682	7992656	0	72.111	4.28915	-0.59846	-0.801153	0	1	0	0	0.538423	8.75052	2.26428	-1.26538	-1.54629	0	1	0	-1	-1.33587	-43.2495
DM008	326702	7992656	0	63.2456	3.57633	-0.995003	-0.0998438	0	1	0	0	1.25632	9.75695	1.55147	-1.66192	-0.844977	0	1	0	-1	-0.617972	-42.2431
DM008	326722	7992656	0	60	4.31872	0.871855	0.489764	0	0	0.75	0.25	2.40208	29.757	2.29386	0.20494	-0.25537	0	0	0.75	-0.75	0.527785	-22.243
DM008	326742	7992656	0	63.2456	2.72514	-0.185306	0.982681	0	0	0.25	0.75	4.83142	49.757	0.700273	-0.852222	0.237548	0	0	0.25	-0.25	2.95712	-2.24305
DM008	326762	7992656	0	72.111	0.71616	-0.448074	0.893997	0	0	0	1	7.26075	69.757	-1.30871	-1.11499	0.148863	0	0	0	0	5.38646	17.757
DM008	326782	7992656	0	84.8528	2.02487	0.525322	0.850904	0	0	0	1	5.50766	89.757	0	-0.141594	0.10577	0	0	0	0	3.63337	37.757
DM008	326662	7992752	0	84.8528	1.13226	-0.645945	0.763384	0	0	1	0	0	62.9142	-0.954872	-1.45447	1.35184	0	0	1	-1	-2.47302	24.9142
DM008	326682	7992752	0	72.111	2.14759	-0.448074	0.893997	0	0	1	0	0	64.4419	0.0604532	-1.2566	1.48245	0	0	1	-1	-2.47302	26.4419
DM008	326702	7992752	0	63.2456	3.64697	0.711642	0.702543	0	0	1	0	0	70.2366	1.55984	-0.0968864	1.291	0	0	1	-1	-2.47302	32.2366
DM008	326722	7992752	0	60	0.71616	-0.448074	0.893997	0	0.25	0.25	0.5	0.788123	80.6972	-1.37097	-1.2566	1.48245	0	0.25	0.25	-0.5	-1.68489	42.6972
DM008	326742	7992752	0	63.2456	1.4321	1	2.54444e-14	0	1	0	0	3.94062	94.3066	-0.655036	0.191472	0.588457	0	1	0	-1	1.4676	56.3066
DM008	326762	7992752	0	72.111	2.58054	-0.646772	0.762683	0	0.25	0.25	0.5	7.09311	108.45	0.493407	-1.4553	1.35114	0	0.25	0.25	-0.5	4.62009	70.4502
DM008	326782	7992752	0	84.8528	2.02487	0.525322	0.850904	0	0	0	1	5.51686	122.482	-0.062264	-0.283206	1.43936	0	0	0	0	3.04385	84.4818
DM008	326662	7992732	0	72.111	1.51893	0.525322	0.850904	0	0	0.75	0.25	0	42.9142	-0.568204	-0.283206	1.43936	0	0	0.75	-0.75	-2.47302	4.91423
DM008	326682	7992732	0	56.5685	3.64697	0.711642	0.702543	0	0	0.5	0.5	0	45.1126	1.55984	-0.0968864	1.291	0	0	0.5	-0.5	-2.47302	7.11262
DM008	326702	7992732	0	44.7214	3.39325	-0.0499844	0.99875	0	0	1	0	0	52.9882	1.30612	-0.858513	1.58721	0	0	1	-1	-2.47302	14.9882
DM008	326722	7992732	0	40	0.71616	0.984382	-0.176046	0	0.25	0	0.75	1.27557	66.2165	-1.37097	0.175854	0.412411	0	0.25	0	-0.25	-1.19744	28.2165
DM008	326742	7992732	0	44.7214	1.51893	0.666916	0.745133	0	1	0	0	6.37785	80.3547	-0.568204	-0.141613	1.33359	0	1	0	-1	3.90484	42.3547
DM008	326762	7992732	0	56.5685	2.08713	0.899501	-0.436918	0	0.25	0.25	0.5	11.4801	94.3066	0	0.090973	0.151539	0	0.25	0.25	-0.5	9.00712	56.3066
DM008	326782	7992732	0	72.111	3.07752	-0.493013	-0.870022	0	0	0	1	8.929	109.901	0.990386	-1.30154	-0.281565	0	0	0	0	6.45598	71.9014
DM008	326662	7992712	0	63.2456	2.53049	-0.737975	-0.674828	0	0	1	0	0	22.9142	0.443361	-1.5465	-0.0863708	0	0	1	-1	-2.47302	-15.0858
DM008	326682	7992712	0	44.7214	3.94906	0.584406	0.811461	0	0	0.5	0.5	0	26.7024	1.86193	-0.224122	1.39992	0	0	0.5	-0.5	-2.47302	-11.2976
DM008	326702	7992712	0	28.2843	2.26364	-0.770238	0.637757	0	0.25	0.75	0	0	38.3719	0.176504	-1.57877	1.22621	0	0.25	0.75	-1	-2.47302	0.371861
DM008	326722	7992712	0	20	2.02487	0.666916	0.745133	0	0	0	1	1.87429	52.4899	-0.062264	-0.141613	1.33359	0	0	0	0	-0.598722	14.4899
DM008	326742	7992712	0	28.2843	2.02487	0.666916	0.745133	0	0.25	0	0.75	9.37147	66.2165	-0.062264	-0.141613	1.33359	0	0.25	0	-0.25	6.89845	28.2165
DM008	326762	7992712	0	44.7214	1.60105	0.138043	0.990426	0	0.5	0	0.5	16.8686	82.2676	-0.486083	-0.670485	1.57888	0	0.5	0	-0.5	14.3956	44.2676
DM008	326782	7992712	0	63.2456	3.39325	-0.770238	0.637757	0	0	0	1	13.1201	99.7727	1.30612	-1.57877	1.22621	0	0	0	0	10.647	61.7727
DM008	326662	7992692	0	60	4.04469	-0.996088	0.0883687	0	1	0	0	0	2.91422	1.95756	-1.80462	0.676826	0	1	0	-1	-2.47302	-35.0858
DM008	326682	7992692	0	40	3.57633	0.356582	0.934264	0	0.75	0.25	0	0	11.8384	1.4892	-0.451946	1.52272	0	0.75	0.25	-1	-2.47302	-26.1616
DM008	326702	7992692	0	20	0.506415	-0.996088	0.0883687	0	0	0.75	0.25	0	25.8281	-1.58072	-1.80462	0.676826	0	0	0.75	-0.75	-2.47302	-12.1719
DM008	326722	7992692	1	0	2.08713	0.808528	-0.588457	0	0	0	1	2.47302	38.3719	0	0	0	0	0	0	0	0	0.371861
DM008	326742	7992692	0	20	2.02487	0.666916	0.745133	0	0	0	1	12.3651	55.2727	-0.062264	-0.141613	1.33359	0	0	0	0	9.89206	17.2727
DM008	326762	7992692	0	40	1.51893	0.525322	0.850904	0	0	0	1	22.2571	73.7781	-0.568204	-0.283206	1.43936	0	0	0	0	19.7841	35.7781
DM008	326782	7992692	0	60	3.64697	-0.988733	-0.14969	0	0	0	1	17.3111	92.9118	1.55984	-1.79726	0.438767	0	0	0	0	14.8381	54.9118
DM008	326662	7992672	0	63.2456	5.27233	0.619413	0.785066	0	1	0	0	0	8.75052	3.1852	-0.189115	1.37352	0	1	0	-1	-2.47302	-29.2495
DM008	326682	7992672	0	44.7214	3.85103	0.436618	0.899647	0	1	0	0	0.230753	1.4217	1.7639	-0.37191	1.4881	0	1	0	-1	-2.24226	-36.5783
DM008	326702	7992672	0	28.2843	2.72514	-0.536148	0.844124	0	0.5	0.25	0.25	0.538423	11.8384	0.638009	-1.34468	1.43258	0	0.5	0.25	-0.75	-1.93459	-26.1616
DM008	326722	7992672	0	20	3.1996	-0.0384694	-0.99926	0	0	0	1	2.52815	30.7108	1.11247	-0.846998	-0.410802	0	0	0	0	0.05513	-7.28921
DM008	326742	7992672	0	28.2843	1.82533	0.471799	0.881706	0	0	0	1	9.56402	50.34	-0.261798	-0.336729	1.47016	0	0	0	0	7.09101	12.34
DM008	326762	7992672	0	44.7214	1.4321	-0.448074	0.893997	0	0	0	1	16.5999	70.1742	-0.655036	-1.2566	1.48245	0	0	0	0	14.1269	32.1742
DM008	326782	7992672	0	63.2456	2.95035	0.844305	0.535863	0	0	0	1	12.8512	90.0815	0.863214	0.035777	1.12432	0	0	0	0	10.3782	52.0815
DM008	326662	7992652	0	72.111	5.64371	-0.22503	-0.974352	0	1	0	0	0	9.82778	3.55658	-1.03356	-0.385895	0	1	0	-1	-2.47302	-28.1722
DM008	326682	7992652	0	56.5685	4.28915	-0.59846	-0.801153	0	1	0	0	0.538423	8.75052	2.20202	-1.40699	-0.212695	0	1	0	-1	-1.93459	-29.2495
DM008	326702	7992652	0	44.7214	3.57633	-0.995003	-0.0998438	0	1	0	0	1.25632	9.75695	1.4892	-1.80353	0.488614	0	1	0	-1	-1.21669	-28.2431
DM008	326722	7992652	0	40	4.31872	0.871855	0.489764	0	0	0.75	0.25	2.40208	29.757	2.23159	0.0633271	1.07822	0	0	0.75	-0.75	-0.0709369	-8.24305
DM008	326742	7992652	0	44.7214	2.72514	-0.185306	0.982681	0	0	0.25	0.75	4.83142	49.757	0.638009	-0.993834	1.57114	0	0	0.25	-0.25	2.3584	11.757
DM008	326762	7992652	0	56.5685	0.71616	-0.448074	0.893997	0	0	0	1	7.26075	69.757	-1.37097	-1.2566	1.48245	0	0	0	0	4.78774	31.757
DM008	326782	7992652	0	72.111	2.02487	0.525322	0.850904	0	0	0	1	5.50766	89.757	-0.062264	-0.283206	1.43936	0	0	0	0	3.03465	51.757
DM008	326662	7992632	0	84.8528	4.7666	-0.877114	-0.480282	0	1	0	0	0	9.75695	2.67947	-1.68564	0.108176	0	1	0	-1	-2.47302	-28.2431
DM008	326682	7992632	0	72.111	4.07606	0.888667	0.458554	0	1	0	0	1.68641	10.2431	1.98893	0.0801384	1.04701	0	1	0	-1	-0.786606	-27.7569
DM008	326702	7992632	0	63.2456	4.57614	0.419718	-0.907655	0	1	0	0	3.93496	9.75695	2.48901	-0.38881	-0.319197	0	1	0	-1	1.46194	-28.2431
DM008	326722	7992632	0	60	4.97519	-0.713249	-0.700911	0	0	0.5	0.5	5.05923	29.757	2.88806	-1.52178	-0.112454	0	0	0.5	-0.5	2.58621	-8.24305
DM008	326742	7992632	0	63.2456	3.1996	-0.0384694	-0.99926	0	0	0	1	2.81068	49.757	1.11247	-0.846998	-0.410802	0	0	0	0	0.337667	11.757
DM008	326762	7992632	0	72.111	1.01275	0.367319	-0.930095	0	0	0	1	0.562137	69.757	-1.07438	-0.441209	-0.341637	0	0	0	0	-1.91088	31.757
DM008	326782	7992632	0	84.8528	0.71616	-0.283691	0.958916	0	0	0	1	0	89.757	-1.37097	-1.09222	1.54737	0	0	0	0	-2.47302	51.757
DM008	326661	7992753	0	84.8528	1.13226	-0.645945	0.763384	0	0	1	0	0	62.9142	-0.954872	-1.45447	1.35184	0	0	1	-1	-2.47302	24.9142
DM008	326681	7992753	0	72.111	2.14759	-0.448074	0.893997	0	0	1	0	0	64.4419	0.0604532	-1.2566	1.48245	0	0	1	-1	-2.47302	26.4419
DM008	326701	7992753	0	63.2456	3.64697	0.711642	0.702543	0	0	1	0	0	70.2366	1.55984	-0.0968864	1.291	0	0	1	-1	-2.47302	32.2366
DM008	326721	7992753	0	60	0.71616	-0.448074	0.893997	0	0.25	0.25	0.5	0.788123	80.6972	-1.37097	-1.2566	1.48245	0	0.25	0.25	-0.5	-1.68489	42.6972
DM008	326741	7992753	0	63.2456	1.4321	1	2.54444e-14	0	1	0	0	3.94062	94.3066	-0.655036	0.191472	0.588457	0	1	0	-1	1.4676	56.3066
DM008	326761	7992753	0	72.111	2.58054	-0.646772	0.762683	0	0.25	0.25	0.5	7.09311	108.45	0.493407	-1.4553	1.35114	0	0.25	0.25	-0.5	4.62009	70.4502
DM008	326781	7992753	0	84.8528	2.02487	0.525322	0.850904	0	0	0	1	5.51686	122.482	-0.062264	-0.283206	1.43936	0	0	0	0	3.04385	84.4818
DM008	326661	7992733	0	72.111	1.51893	0.525322	0.850904	0	0	0.75	0.25	0	42.9142	-0.568204	-0.283206	1.43936	0	0	0.75	-0.75	-2.47302	4.91423
DM008	326681	7992733	0	56.5685	3.64697	0.711642	0.702543	0	0	0.5	0.5	0	45.1126	1.55984	-0.0968864	1.291	0	0	0.5	-0.5	-2.47302	7.11262
DM008	326701	7992733	0	44.7214	3.39325	-0.0499844	0.99875	0	0	1	0	0	52.9882	1.30612	-0.858513	1.58721	0	0	1	-1	-2.47302	14.9882
DM008	326721	7992733	0	40	0.71616	0.984382	-0.176046	0	0.25	0	0.75	1.27557	66.2165	-1.37097	0.175854	0.412411	0	0.25	0	-0.25	-1.19744	28.2165
DM008	326741	7992733	0	44.7214	1.51893	0.666916	0.745133	0	1	0	0	6.37785	80.3547	-0.568204	-0.141613	1.33359	0	1	0	-1	3.90484	42.3547
DM008	326761	7992733	0	56.5685	2.08713	0.899501	-0.436918	0	0.25	0.25	0.5	11.4801	94.3066	0	0.090973	0.151539	0	0.25	0.25	-0.5	9.00712	56.3066
DM008	326781	7992733	0	72.111	3.07752	-0.493013	-0.870022	0	0	0	1	8.929	109.901	0.990386	-1.30154	-0.281565	0	0	0	0	6.45598	71.9014
DM008	326661	7992713	0	63.2456	2.53049	-0.737975	-0.674828	0	0	1	0	0	22.9142	0.443361	-1.5465	-0.0863708	0	0	1	-1	-2.47302	-15.0858
DM008	326681	7992713	0	44.7214	3.94906	0.584406	0.811461	0	0	0.5	0.5	0	26.7024	1.86193	-0.224122	1.39992	0	0	0.5	-0.5	-2.47302	-11.2976
DM008	326701	7992713	0	28.2843	2.26364	-0.770238	0.637757	0	0.25	0.75	0	0	38.3719	0.176504	-1.57877	1.22621	0	0.25	0.75	-1	-2.47302	0.371861
DM008	326721	7992713	0	20	2.02487	0.666916	0.745133	0	0	0	1	1.87429	52.4899	-0.062264	-0.141613	1.33359	0	0	0	0	-0.598722	14.4899
DM008	326741	7992713	0	28.2843	2.02487	0.666916	0.745133	0	0.25	0	0.75	9.37147	66.2165	-0.062264	-0.141613	1.33359	0	0.25	0	-0.25	6.89845	28.2165
DM008	326761	7992713	0	44.7214	1.60105	0.138043	0.990426	0	0.5	0	0.5	16.8686	82.2676	-0.486083	-0.670485	1.57888	0	0.5	0	-0.5	14.3956	44.2676
DM008	326781	7992713	0	63.2456	3.39325	-0.770238	0.637757	0	0	0	1	13.1201	99.7727	1.30612	-1.57877	1.22621	0	0	0	0	10.647	61.7727
DM008	326661	7992693	0	60	4.04469	-0.996088	0.0883687	0	1	0	0	0	2.91422	1.95756	-1.80462	0.676826	0	1	0	-1	-2.47302	-35.0858
DM008	326681	7992693	0	40	3.57633	0.356582	0.934264	0	0.75	0.25	0	0	11.8384	1.4892	-0.451946	1.52272	0	0.75	0.25	-1	-2.47302	-26.1616
DM008	326701	7992693	0	20	0.506415	-0.996088	0.0883687	0	0	0.75	0.25	0	25.8281	-1.58072	-1.80462	0.676826	0	0	0.75	-0.75	-2.47302	-12.1719
DM008	326721	7992693	1	0	2.08713	0.808528	-0.588457	0	0	0	1	2.47302	38.3719	0	0	0	0	0	0	0	0	0.371861
DM008	326741	7992693	0	20	2.02487	0.666916	0.745133	0	0	0	1	12.3651	55.2727	-0.062264	-0.141613	1.33359	0	0	0	0	9.89206	17.2727
DM008	326761	7992693	0	40	1.51893	0.525322	0.850904	0	0	0	1	22.2571	73.7781	-0.568204	-0.283206	1.43936	0	0	0	0	19.7841	35.7781
DM008	326781	7992693	0	60	3.64697	-0.988733	-0.14969	0	0	0	1	17.3111	92.9118	1.55984	-1.79726	0.438767	0	0	0	0	14.8381	54.9118
DM008	326661	7992673	0	63.2456	5.27233	0.619413	0.785066	0	1	0	0	0	8.75052	3.1852	-0.189115	1.37352	0	1	0	-1	-2.47302	-29.2495
DM008	326681	7992673	0	44.7214	3.85103	0.436618	0.899647	0	1	0	0	0.230753	1.4217	1.7639	-0.37191	1.4881	0	1	0	-1	-2.24226	-36.5783
DM008	326701	7992673	0	28.2843	2.72514	-0.536148	0.844124	0	0.5	0.25	0.25	0.538423	11.8384	0.638009	-1.34468	1.43258	0	0.5	0.25	-0.75	-1.93459	-26.1616
DM008	326721	7992673	0	20	3.1996	-0.0384694	-0.99926	0	0	0	1	2.52815	30.7108	1.11247	-0.846998	-0.410802	0	0	0	0	0.05513	-7.28921
DM008	326741	7992673	0	28.2843	1.82533	0.471799	0.881706	0	0	0	1	9.56402	50.34	-0.261798	-0.336729	1.47016	0	0	0	0	7.09101	12.34
DM008	326761	7992673	0	44.7214	1.4321	-0.448074	0.893997	0	0	0	1	16.5999	70.1742	-0.655036	-1.2566	1.48245	0	0	0	0	14.1269	32.1742
DM008	326781	7992673	0	63.2456	2.95035	0.844305	0.535863	0	0	0	1	12.8512	90.0815	0.863214	0.035777	1.12432	0	0	0	0	10.3782	52.0815
DM008	326661	7992653	0	72.111	5.64371	-0.22503	-0.974352	0	1	0	0	0	9.82778	3.55658	-1.03356	-0.385895	0	1	0	-1	-2.47302	-28.1722
DM008	326681	7992653	0	56.5685	4.28915	-0.59846	-0.801153	0	1	0	0	0.538423	8.75052	2.20202	-1.40699	-0.212695	0	1	0	-1	-1.93459	-29.2495
DM008	326701	7992653	0	44.7214	3.57633	-0.995003	-0.0998438	0	1	0	0	1.25632	9.75695	1.4892	-1.80353	0.488614	0	1	0	-1	-1.21669	-28.2431
DM008	326721	7992653	0	40	4.31872	0.871855	0.489764	0	0	0.75	0.25	2.40208	29.757	2.23159	0.0633271	1.07822	0	0	0.75	-0.75	-0.0709369	-8.24305
DM008	326741	7992653	0	44.7214	2.72514	-0.185306	0.982681	0	0	0.25	0.75	4.83142	49.757	0.638009	-0.993834	1.57114	0	0	0.25	-0.25	2.3584	11.757
DM008	326761	7992653	0	56.5685	0.71616	-0.448074	0.893997	0	0	0	1	7.26075	69.757	-1.37097	-1.2566	1.48245	0	0	0	0	4.78774	31.757
DM008	326781	7992653	0	72.111	2.02487	0.525322	0.850904	0	0	0	1	5.50766	89.757	-0.062264	-0.283206	1.43936	0	0	0	0	3.03465	51.757
DM008	326661	7992633	0	84.8528	4.7666	-0.877114	-0.480282	0	1	0	0	0	9.75695	2.67947	-1.68564	0.108176	0	1	0	-1	-2.47302	-28.2431
DM008	326681	7992633	0	72.111	4.07606	0.888667	0.458554	0	1	0	0	1.68641	10.2431	1.98893	0.0801384	1.04701	0	1	0	-1	-0.786606	-27.7569
DM008	326701	7992633	0	63.2456	4.57614	0.419718	-0.907655	0	1	0	0	3.93496	9.75695	2.48901	-0.38881	-0.319197	0	1	0	-1	1.46194	-28.2431
DM008	326721	7992633	0	60	4.97519	-0.713249	-0.700911	0	0	0.5	0.5	5.05923	29.757	2.88806	-1.52178	-0.112454	0	0	0.5	-0.5	2.58621	-8.24305
DM008	326741	7992633	0	63.2456	3.1996	-0.0384694	-0.99926	0	0	0	1	2.81068	49.757	1.11247	-0.846998	-0.410802	0	0	0	0	0.337667	11.757
DM008	326761	7992633	0	72.111	1.01275	0.367319	-0.930095	0	0	0	1	0.562137	69.757	-1.07438	-0.441209	-0.341637	0	0	0	0	-1.91088	31.757
DM008	326781	7992633	0	84.8528	0.71616	-0.283691	0.958916	0	0	0	1	0	89.757	-1.37097	-1.09222	1.54737	0	0	0	0	-2.47302	51.757
DM008	326661	7992753	0	84.8528	1.13226	-0.645945	0.763384	0	0	1	0	0	62.9142	-0.954872	-1.45447	1.35184	0	0	1	-1	-2.47302	24.9142
DM008	326681	7992753	0	72.111	2.14759	-0.448074	0.893997	0	0	1	0	0	64.4419	0.0604532	-1.2566	1.48245	0	0	1	-1	-2.47302	26.4419
DM008	326701	7992753	0	63.2456	3.64697	0.711642	0.702543	0	0	1	0	0	70.2366	1.55984	-0.0968864	1.291	0	0	1	-1	-2.47302	32.2366
DM008	326721	7992753	0	60	0.71616	-0.448074	0.893997	0	0.25	0.25	0.5	0.788123	80.6972	-1.37097	-1.2566	1.48245	0	0.25	0.25	-0.5	-1.68489	42.6972
DM008	326741	7992753	0	63.2456	1.4321	1	2.54444e-14	0	1	0	0	3.94062	94.3066	-0.655036	0.191472	0.588457	0	1	0	-1	1.4676	56.3066
DM008	326761	7992753	0	72.111	2.58054	-0.646772	0.762683	0	0.25	0.25	0.5	7.09311	108.45	0.493407	-1.4553	1.35114	0	0.25	0.25	-0.5	4.62009	70.4502
DM008	326781	7992753	0	84.8528	2.02487	0.525322	0.850904	0	0	0	1	5.51686	122.482	-0.062264	-0.283206	1.43936	0	0	0	0	3.04385	84.4818
DM008	326661	7992733	0	72.111	1.51893	0.525322	0.850904	0	0	0.75	0.25	0	42.9142	-0.568204	-0.283206	1.43936	0	0	0.75	-0.75	-2.47302	4.91423
DM008	326681	7992733	0	56.5685	3.64697	0.711642	0.702543	0	0	0.5	0.5	0	45.1126	1.55984	-0.0968864	1.291	0	0	0.5	-0.5	-2.47302	7.11262
DM008	326701	7992733	0	44.7214	3.39325	-0.0499844	0.99875	0	0	1	0	0	52.9882	1.30612	-0.858513	1.58721	0	0	1	-1	-2.47302	14.9882
DM008	326721	7992733	0	40	0.71616	0.984382	-0.176046	0	0.25	0	0.75	1.27557	66.2165	-1.37097	0.175854	0.412411	0	0.25	0	-0.25	-1.19744	28.2165
DM008	326741	7992733	0	44.7214	1.51893	0.666916	0.745133	0	1	0	0	6.37785	80.3547	-0.568204	-0.141613	1.33359	0	1	0	-1	3.90484	42.3547
DM008	326761	7992733	0	56.5685	2.08713	0.899501	-0.436918	0	0.25	0.25	0.5	11.4801	94.3066	0	0.090973	0.151539	0	0.25	0.25	-0.5	9.00712	56.3066
DM008	326781	7992733	0	72.111	3.07752	-0.493013	-0.870022	0	0	0	1	8.929	109.901	0.990386	-1.30154	-0.281565	0	0	0	0	6.45598	71.9014
DM008	326661	7992713	0	63.2456	2.53049	-0.737975	-0.674828	0	0	1	0	0	22.9142	0.443361	-1.5465	-0.0863708	0	0	1	-1	-2.47302	-15.0858
DM008	326681	7992713	0	44.7214	3.94906	0.584406	0.811461	0	0	0.5	0.5	0	26.7024	1.86193	-0.224122	1.39992	0	0	0.5	-0.5	-2.47302	-11.2976
DM008	326701	7992713	0	28.2843	2.26364	-0.770238	0.637757	0	0.25	0.75	0	0	38.3719	0.176504	-1.57877	1.22621	0	0.25	0.75	-1	-2.47302	0.371861
DM008	326721	7992713	0	20	2.02487	0.666916	0.745133	0	0	0	1	1.87429	52.4899	-0.062264	-0.141613	1.33359	0	0	0	0	-0.598722	14.4899
DM008	326741	7992713	0	28.2843	2.02487	0.666916	0.745133	0	0.25	0	0.75	9.37147	66.2165	-0.062264	-0.141613	1.33359	0	0.25	0	-0.25	6.89845	28.2165
DM008	326761	7992713	0	44.7214	1.60105	0.138043	0.990426	0	0.5	0	0.5	16.8686	82.2676	-0.486083	-0.670485	1.57888	0	0.5	0	-0.5	14.3956	44.2676
DM008	326781	7992713	0	63.2456	3.39325	-0.770238	0.637757	0	0	0	1	13.1201	99.7727	1.30612	-1.57877	1.22621	0	0	0	0	10.647	61.7727
DM008	326661	7992693	0	60	4.04469	-0.996088	0.0883687	0	1	0	0	0	2.91422	1.95756	-1.80462	0.676826	0	1	0	-1	-2.47302	-35.0858
DM008	326681	7992693	0	40	3.57633	0.356582	0.934264	0	0.75	0.25	0	0	11.8384	1.4892	-0.451946	1.52272	0	0.75	0.25	-1	-2.47302	-26.1616
DM008	326701	7992693	0	20	0.506415	-0.996088	0.0883687	0	0	0.75	0.25	0	25.8281	-1.58072	-1.80462	0.676826	0	0	0.75	-0.75	-2.47302	-12.1719
DM008	326721	7992693	1	0	2.08713	0.808528	-0.588457	0	0	0	1	2.47302	38.3719	0	0	0	0	0	0	0	0	0.371861
DM008	326741	7992693	0	20	2.02487	0.666916	0.745133	0	0	0	1	12.3651	55.2727	-0.062264	-0.141613	1.33359	0	0	0	0	9.89206	17.2727
DM008	326761	7992693	0	40	1.51893	0.525322	0.850904	0	0	0	1	22.2571	73.7781	-0.568204	-0.283206	1.43936	0	0	0	0	19.7841	35.7781
DM008	326781	7992693	0	60	3.64697	-0.988733	-0.14969	0	0	0	1	17.3111	92.9118	1.55984	-1.79726	0.438767	0	0	0	0	14.8381	54.9118
DM008	326661	7992673	0	63.2456	5.27233	0.619413	0.785066	0	1	0	0	0	8.75052	3.1852	-0.189115	1.37352	0	1	0	-1	-2.47302	-29.2495
DM008	326681	7992673	0	44.7214	3.85103	0.436618	0.899647	0	1	0	0	0.230753	1.4217	1.7639	-0.37191	1.4881	0	1	0	-1	-2.24226	-36.5783
DM008	326701	7992673	0	28.2843	2.72514	-0.536148	0.844124	0	0.5	0.25	0.25	0.538423	11.8384	0.638009	-1.34468	1.43258	0	0.5	0.25	-0.75	-1.93459	-26.1616
DM008	326721	7992673	0	20	3.1996	-0.0384694	-0.99926	0	0	0	1	2.52815	30.7108	1.11247	-0.846998	-0.410802	0	0	0	0	0.05513	-7.28921
DM008	326741	7992673	0	28.2843	1.82533	0.471799	0.881706	0	0	0	1	9.56402	50.34	-0.261798	-0.336729	1.47016	0	0	0	0	7.09101	12.34
DM008	326761	7992673	0	44.7214	1.4321	-0.448074	0.893997	0	0	0	1	16.5999	70.1742	-0.655036	-1.2566	1.48245	0	0	0	0	14.1269	32.1742
DM008	326781	7992673	0	63.2456	2.95035	0.844305	0.535863	0	0	0	1	12.8512	90.0815	0.863214	0.035777	1.12432	0	0	0	0	10.3782	52.0815
DM008	326661	7992653	0	72.111	5.64371	-0.22503	-0.974352	0	1	0	0	0	9.82778	3.55658	-1.03356	-0.385895	0	1	0	-1	-2.47302	-28.1722
DM008	326681	7992653	0	56.5685	4.28915	-0.59846	-0.801153	0	1	0	0	0.538423	8.75052	2.20202	-1.40699	-0.212695	0	1	0	-1	-1.93459	-29.2495
DM008	326701	7992653	0	44.7214	3.57633	-0.995003	-0.0998438	0	1	0	0	1.25632	9.75695	1.4892	-1.80353	0.488614	0	1	0	-1	-1.21669	-28.2431
DM008	326721	7992653	0	40	4.31872	0.871855	0.489764	0	0	0.75	0.25	2.40208	29.757	2.23159	0.0633271	1.07822	0	0	0.75	-0.75	-0.0709369	-8.24305
DM008	326741	7992653	0	44.7214	2.72514	-0.185306	0.982681	0	0	0.25	0.75	4.83142	49.757	0.638009	-0.993834	1.57114	0	0	0.25	-0.25	2.3584	11.757
DM008	326761	7992653	0	56.5685	0.71616	-0.448074	0.893997	0	0	0	1	7.26075	69.757	-1.37097	-1.2566	1.48245	0	0	0	0	4.78774	31.757
DM008	326781	7992653	0	72.111	2.02487	0.525322	0.850904	0	0	0	1	5.50766	89.757	-0.062264	-0.283206	1.43936	0	0	0	0	3.03465	51.757
DM008	326661	7992633	0	84.8528	4.7666	-0.877114	-0.480282	0	1	0	0	0	9.75695	2.67947	-1.68564	0.108176	0	1	0	-1	-2.47302	-28.2431
DM008	326681	7992633	0	72.111	4.07606	0.888667	0.458554	0	1	0	0	1.68641	10.2431	1.98893	0.0801384	1.04701	0	1	0	-1	-0.786606	-27.7569
DM008	326701	7992633	0	63.2456	4.57614	0.419718	-0.907655	0	1	0	0	3.93496	9.75695	2.48901	-0.38881	-0.319197	0	1	0	-1	1.46194	-28.2431
DM008	326721	7992633	0	60	4.97519	-0.713249	-0.700911	0	0	0.5	0.5	5.05923	29.757	2.88806	-1.52178	-0.112454	0	0	0.5	-0.5	2.58621	-8.24305
DM008	326741	7992633	0	63.2456	3.1996	-0.0384694	-0.99926	0	0	0	1	2.81068	49.757	1.11247	-0.846998	-0.410802	0	0	0	0	0.337667	11.757
DM008	326761	7992633	0	72.111	1.01275	0.367319	-0.930095	0	0	0	1	0.562137	69.757	-1.07438	-0.441209	-0.341637	0	0	0	0	-1.91088	31.757
DM008	326781	7992633	0	84.8528	0.71616	-0.283691	0.958916	0	0	0	1	0	89.757	-1.37097	-1.09222	1.54737	0	0	0	0	-2.47302	51.757
DM009	326799	7992811	0	84.8528	2.08713	-0.793646	0.608379	0	0	0	1	11.372	175.976	0	-0.119489	-0.130209	0	0	0	0	11.372	62.9761
DM009	326819	7992811	0	72.111	2.72514	-0.676379	-0.736554	0	0	0	1	14.6212	171.695	0.638009	-0.002222	-1.47514	0	0	0	0	14.6212	58.6955
DM009	326839	7992811	0	63.2456	0.71616	-0.448074	0.893997	0	0	0	1	8.12288	154.235	-1.37097	0.226083	0.155409	0	0	0	0	8.12288	41.2348
DM009	326859	7992811	0	60	1.13226	-0.870483	-0.492199	0	0	0	1	1.62458	136.721	-0.954872	-0.196326	-1.23079	0	0	0	0	1.62458	23.7215
DM009	326879	7992811	0	63.2456	2.08713	-0.888352	-0.459163	0	0	0	1	0	118.532	0	-0.214195	-1.19775	0	0	0	0	0	5.5319
DM009	326899	7992811	0	72.111	3.07752	-0.332145	0.943228	0	0	0	1	0	100.211	0.990386	0.342012	0.20464	0	0	0	0	0	-12.7893
DM009	326919	7992811	0	84.8528	2.53049	0.933958	-0.357382	0	0	0	1	0	82.3361	0.443361	1.60812	-1.09597	0	0	0	0	0	-30.6639
DM009	326799	7992791	0	72.111	1.4321	-0.448074	0.893997	0	0	0	1	2.27441	164.451	-0.655036	0.226083	0.155409	0	0	0	0	2.27441	51.4513
DM009	326819	7992791	0	56.5685	2.86241	-0.448074	0.893997	0	0	0	1	2.92424	162.542	0.775273	0.226083	0.155409	0	0	0	0	2.92424	49.5417
DM009	326839	7992791	0	44.7214	1.4321	-0.448074	0.893997	0	0	0	1	1.62458	144.842	-0.655036	0.226083	0.155409	0	0	0	0	1.62458	31.8417
DM009	326859	7992791	0	40	3.97569e-16	-0.448074	0.893997	0	0	0	1	0.324915	127.057	-2.08713	0.226083	0.155409	0	0	0	0	0.324915	14.0571
DM009	326879	7992791	0	44.7214	0.71616	0.984382	-0.176046	0	0	0	1	0	109.796	-1.37097	1.65854	-0.914634	0	0	0	0	0	-3.20422
DM009	326899	7992791	0	56.5685	1.13226	0.971897	0.235406	0	0	0	1	0	92.5153	-0.954872	1.64605	-0.503183	0	0	0	0	0	-20.4847
DM009	326919	7992791	0	72.111	1.01275	0.367319	-0.930095	0	0	0	1	0	74.2385	-1.07438	1.04148	-1.66868	0	0	0	0	0	-38.7615
DM009	326799	7992771	0	63.2456	1.4321	-0.448074	0.893997	0	0	0	1	1.0133	150.696	-0.655036	0.226083	0.155409	0	0	0	0	1.0133	37.6965
DM009	326819	7992771	0	44.7214	2.86241	-0.448074	0.893997	0	0	0	1	0	152.517	0.775273	0.226083	0.155409	0	0	0	0	0	39.5172
DM009	326839	7992771	0	28.2843	1.4321	-0.448074	0.893997	0	0	0	1	0	137.325	-0.655036	0.226083	0.155409	0	0	0	0	0	24.3253
DM009	326859	7992771	0	20	0.506415	0.666916	0.745133	0	0	0	1	0	118.532	-1.58072	1.34107	0.00654513	0	0	0	0	0	5.5319
DM009	326879	7992771	0	28.2843	2.02487	0.666916	0.745133	0	0	0	1	0	100.211	-0.062264	1.34107	0.00654513	0	0	0	0	0	-12.7893
DM009	326899	7992771	0	44.7214	2.72514	-0.795473	-0.605989	0	0	0	1	0	82.5112	0.638009	-0.121316	-1.34458	0	0	0	0	0	-30.4888
DM009	326919	7992771	0	63.2456	2.14759	1	0	0	0	0	1	0	65.7758	0.0604532	1.67416	-0.738588	0	0	0	0	0	-47.2242
DM009	326799	7992751	0	60	1.82533	-0.988733	-0.14969	0	0	0	1	2.36437	137.795	-0.261798	-0.314576	-0.888278	0	0	0	0	2.36437	24.7946
DM009	326819	7992751	0	40	2.53049	0.982289	0.187373	0	0	0	1	0	144.047	0.443361	1.65645	-0.551215	0	0	0	0	0	31.0472
DM009	326839	7992751	0	20	1.51893	0.525322	0.850904	0	0	0	1	0	132.434	-0.568204	1.19948	0.112315	0	0	0	0	0	19.4343
DM009	326859	7992751	1	0	2.08713	-0.674157	0.738588	0	0	0	1	0	112.825	0	0	0	0	0	0	0	0	-0.175385
DM009	326879	7992751	0	20	3.54048	0.666916	0.745133	0	0	0	1	0	93.3817	1.45335	1.34107	0.00654513	0	0	0	0	0	-19.6183
DM009	326899	7992751	0	40	3.1996	0.910578	0.413337	0	0	0	1	0	74.2385	1.11247	1.58474	-0.325252	0	0	0	0	0	-38.7615
DM009	326919	7992751	0	60	2.72514	-0.355411	-0.93471	0	0	0	1	0	55.7123	0.638009	0.318746	-1.6733	0	0	0	0	0	-57.2877
DM009	326799	7992731	0	63.2456	2.95035	0.844305	0.535863	0	0	0	1	3.82671	126.747	0.863214	1.51846	-0.202726	0	0	0	0	3.82671	13.7473
DM009	326819	7992731	0	44.7214	1.82533	-0.988733	-0.14969	0	0	0	1	0	137.863	-0.261798	-0.314576	-0.888278	0	0	0	0	0	24.8627
DM009	326839	7992731	0	28.2843	1.13226	0.915274	-0.402831	0	0	0	1	0	130.467	-0.954872	1.58943	-1.14142	0	0	0	0	0	17.4668
DM009	326859	7992731	0	20	2.02487	0.666916	0.745133	0	0	0	1	0	110.507	-0.062264	1.34107	0.00654513	0	0	0	0	0	-2.49265
DM009	326879	7992731	0	28.2843	2.72514	-0.514423	-0.857536	0	0	0	1	0	90.5659	0.638009	0.159733	-1.59612	0	0	0	0	0	-22.4341
DM009	326899	7992731	0	44.7214	1.13226	0.830056	-0.55768	0	0	0	1	0	70.6575	-0.954872	1.50421	-1.29627	0	0	0	0	0	-42.3425
DM009	326919	7992731	0	63.2456	1.4321	-0.448074	0.893997	0	0	0	1	0	50.8209	-0.655036	0.226083	0.155409	0	0	0	0	0	-62.1791
DM009	326799	7992711	0	72.111	3.94906	-0.999848	0.0174283	0	0	0	1	5.62288	118.08	1.86193	-0.325691	-0.72116	0	0	0	0	5.62288	5.07966
DM009	326819	7992711	0	56.5685	1.4321	-0.448074	0.893997	0	0	0	1	0	134.246	-0.655036	0.226083	0.155409	0	0	0	0	0	21.2464
DM009	326839	7992711	0	44.7214	0	-0.448074	0.893997	0	0	0	1	0	131.555	-2.08713	0.226083	0.155409	0	0	0	0	0	18.5548
DM009	326859	7992711	0	40	1.4321	0.984382	-0.176046	0	0	0	1	0	111.793	-0.655036	1.65854	-0.914634	0	0	0	0	0	-1.20738
DM009	326879	7992711	0	44.7214	1.82533	0.471799	0.881706	0	0	0	1	0	92.1356	-0.261798	1.14596	0.143118	0	0	0	0	0	-20.8644
DM009	326899	7992711	0	56.5685	1.4321	-0.59846	-0.801153	0	0	0	1	0	72.6729	-0.655036	0.0756968	-1.53974	0	0	0	0	0	-40.3271
DM009	326919	7992711	0	72.111	3.07752	0.998703	-0.050914	0	0	0	1	0	53.6307	0.990386	1.67286	-0.789502	0	0	0	0	0	-59.3693
DM009	326799	7992691	0	84.8528	4.07606	0.794056	-0.607844	0	0	0	1	7.41905	112.35	1.98893	1.46821	-1.34643	0	0	0	0	7.41905	-0.650444
DM009	326819	7992691	0	72.111	2.02487	0.525322	0.850904	0	0	0	1	0	131.659	-0.062264	1.19948	0.112315	0	0	0	0	0	18.659
DM009	326839	7992691	0	63.2456	1.4321	-0.283691	0.958916	0	0	0	1	0	133.794	-0.655036	0.390466	0.220328	0	0	0	0	0	20.7939
DM009	326859	7992691	0	60	2.02487	0.666916	0.745133	0	0	0	1	0	116.558	-0.062264	1.34107	0.00654513	0	0	0	0	0	3.55782
DM009	326879	7992691	0	63.2456	1.51893	0.666916	0.745133	0	0	0	1	0	97.8716	-0.568204	1.34107	0.00654513	0	0	0	0	0	-15.1284
DM009	326899	7992691	0	72.111	1.13226	-0.770238	0.637757	0	0	0	1	0	79.8364	-0.954872	-0.0960806	-0.100831	0	0	0	0	0	-33.1636
DM009	326919	7992691	0	84.8528	2.53049	-0.737975	-0.674828	0	0	0	1	0	63.0249	0.443361	-0.063818	-1.41342	0	0	0	0	0	-49.9751
DM009	326799	7992811	0	84.8528	2.08713	-0.793646	0.608379	0	0	0	1	11.372	175.976	0	-0.119489	-0.130209	0	0	0	0	11.372	62.9761
DM009	326819	7992811	0	72.111	2.72514	-0.676379	-0.736554	0	0	0	1	14.6212	171.695	0.638009	-0.002222	-1.47514	0	0	0	0	14.6212	58.6955
DM009	326839	7992811	0	63.2456	0.71616	-0.448074	0.893997	0	0	0	1	8.12288	154.235	-1.37097	0.226083	0.155409	0	0	0	0	8.12288	41.2348
DM009	326859	7992811	0	60	1.13226	-0.870483	-0.492199	0	0	0	1	1.62458	136.721	-0.954872	-0.196326	-1.23079	0	0	0	0	1.62458	23.7215
DM009	326879	7992811	0	63.2456	2.08713	-0.888352	-0.459163	0	0	0	1	0	118.532	0	-0.214195	-1.19775	0	0	0	0	0	5.5319
DM009	326899	7992811	0	72.111	3.07752	-0.332145	0.943228	0	0	0	1	0	100.211	0.990386	0.342012	0.20464	0	0	0	0	0	-12.7893
DM009	326919	7992811	0	84.8528	2.53049	0.933958	-0.357382	0	0	0	1	0	82.3361	0.443361	1.60812	-1.09597	0	0	0	0	0	-30.6639
DM009	326799	7992791	0	72.111	1.4321	-0.448074	0.893997	0	0	0	1	2.27441	164.451	-0.655036	0.226083	0.155409	0	0	0	0	2.27441	51.4513
DM009	326819	7992791	0	56.5685	2.86241	-0.448074	0.893997	0	0	0	1	2.92424	162.542	0.775273	0.226083	0.155409	0	0	0	0	2.92424	49.5417
DM009	326839	7992791	0	44.7214	1.4321	-0.448074	0.893997	0	0	0	1	1.62458	144.842	-0.655036	0.226083	0.155409	0	0	0	0	1.62458	31.8417
DM009	326859	7992791	0	40	3.97569e-16	-0.448074	0.893997	0	0	0	1	0.324915	127.057	-2.08713	0.226083	0.155409	0	0	0	0	0.324915	14.0571
DM009	326879	7992791	0	44.7214	0.71616	0.984382	-0.176046	0	0	0	1	0	109.796	-1.37097	1.65854	-0.914634	0	0	0	0	0	-3.20422
DM009	326899	7992791	0	56.5685	1.13226	0.971897	0.235406	0	0	0	1	0	92.5153	-0.954872	1.64605	-0.503183	0	0	0	0	0	-20.4847
DM009	326919	7992791	0	72.111	1.01275	0.367319	-0.930095	0	0	0	1	0	74.2385	-1.07438	1.04148	-1.66868	0	0	0	0	0	-38.7615
DM009	326799	7992771	0	63.2456	1.4321	-0.448074	0.893997	0	0	0	1	1.0133	150.696	-0.655036	0.226083	0.155409	0	0	0	0	1.0133	37.6965
DM009	326819	7992771	0	44.7214	2.86241	-0.448074	0.893997	0	0	0	1	0	152.517	0.775273	0.226083	0.155409	0	0	0	0	0	39.5172
DM009	326839	7992771	0	28.2843	1.4321	-0.448074	0.893997	0	0	0	1	0	137.325	-0.655036	0.226083	0.155409	0	0	0	0	0	24.3253
DM009	326859	7992771	0	20	0.506415	0.666916	0.745133	0	0	0	1	0	118.532	-1.58072	1.34107	0.00654513	0	0	0	0	0	5.5319
DM009	326879	7992771	0	28.2843	2.02487	0.666916	0.745133	0	0	0	1	0	100.211	-0.062264	1.34107	0.00654513	0	0	0	0	0	-12.7893
DM009	326899	7992771	0	44.7214	2.72514	-0.795473	-0.605989	0	0	0	1	0	82.5112	0.638009	-0.121316	-1.34458	0	0	0	0	0	-30.4888
DM009	326919	7992771	0	63.2456	2.14759	1	0	0	0	0	1	0	65.7758	0.0604532	1.67416	-0.738588	0	0	0	0	0	-47.2242
DM009	326799	7992751	0	60	1.82533	-0.988733	-0.14969	0	0	0	1	2.36437	137.795	-0.261798	-0.314576	-0.888278	0	0	0	0	2.36437	24.7946
DM009	326819	7992751	0	40	2.53049	0.982289	0.187373	0	0	0	1	0	144.047	0.443361	1.65645	-0.551215	0	0	0	0	0	31.0472
DM009	326839	7992751	0	20	1.51893	0.525322	0.850904	0	0	0	1	0	132.434	-0.568204	1.19948	0.112315	0	0	0	0	0	19.4343
DM009	326859	7992751	1	0	2.08713	-0.674157	0.738588	0	0	0	1	0	112.825	0	0	0	0	0	0	0	0	-0.175385
DM009	326879	7992751	0	20	3.54048	0.666916	0.745133	0	0	0	1	0	93.3817	1.45335	1.34107	0.00654513	0	0	0	0	0	-19.6183
DM009	326899	7992751	0	40	3.1996	0.910578	0.413337	0	0	0	1	0	74.2385	1.11247	1.58474	-0.325252	0	0	0	0	0	-38.7615
DM009	326919	7992751	0	60	2.72514	-0.355411	-0.93471	0	0	0	1	0	55.7123	0.638009	0.318746	-1.6733	0	0	0	0	0	-57.2877
DM009	326799	7992731	0	63.2456	2.95035	0.844305	0.535863	0	0	0	1	3.82671	126.747	0.863214	1.51846	-0.202726	0	0	0	0	3.82671	13.7473
DM009	326819	7992731	0	44.7214	1.82533	-0.988733	-0.14969	0	0	0	1	0	137.863	-0.261798	-0.314576	-0.888278	0	0	0	0	0	24.8627
DM009	326839	7992731	0	28.2843	1.13226	0.915274	-0.402831	0	0	0	1	0	130.467	-0.954872	1.58943	-1.14142	0	0	0	0	0	17.4668
DM009	326859	7992731	0	20	2.02487	0.666916	0.745133	0	0	0	1	0	110.507	-0.062264	1.34107	0.00654513	0	0	0	0	0	-2.49265
DM009	326879	7992731	0	28.2843	2.72514	-0.514423	-0.857536	0	0	0	1	0	90.5659	0.638009	0.159733	-1.59612	0	0	0	0	0	-22.4341
DM009	326899	7992731	0	44.7214	1.13226	0.830056	-0.55768	0	0	0	1	0	70.6575	-0.954872	1.50421	-1.29627	0	0	0	0	0	-42.3425
DM009	326919	7992731	0	63.2456	1.4321	-0.448074	0.893997	0	0	0	1	0	50.8209	-0.655036	0.226083	0.155409	0	0	0	0	0	-62.1791
DM009	326799	7992711	0	72.111	3.94906	-0.999848	0.0174283	0	0	0	1	5.62288	118.08	1.86193	-0.325691	-0.72116	0	0	0	0	5.62288	5.07966
DM009	326819	7992711	0	56.5685	1.4321	-0.448074	0.893997	0	0	0	1	0	134.246	-0.655036	0.226083	0.155409	0	0	0	0	0	21.2464
DM009	326839	7992711	0	44.7214	0	-0.448074	0.893997	0	0	0	1	0	131.555	-2.08713	0.226083	0.155409	0	0	0	0	0	18.5548
DM009	326859	7992711	0	40	1.4321	0.984382	-0.176046	0	0	0	1	0	111.793	-0.655036	1.65854	-0.914634	0	0	0	0	0	-1.20738
DM009	326879	7992711	0	44.7214	1.82533	0.471799	0.881706	0	0	0	1	0	92.1356	-0.261798	1.14596	0.143118	0	0	0	0	0	-20.8644
DM009	326899	7992711	0	56.5685	1.4321	-0.59846	-0.801153	0	0	0	1	0	72.6729	-0.655036	0.0756968	-1.53974	0	0	0	0	0	-40.3271
DM009	326919	7992711	0	72.111	3.07752	0.998703	-0.050914	0	0	0	1	0	53.6307	0.990386	1.67286	-0.789502	0	0	0	0	0	-59.3693
DM009	326799	7992691	0	84.8528	4.07606	0.794056	-0.607844	0	0	0	1	7.41905	112.35	1.98893	1.46821	-1.34643	0	0	0	0	7.41905	-0.650444
DM009	326819	7992691	0	72.111	2.02487	0.525322	0.850904	0	0	0	1	0	131.659	-0.062264	1.19948	0.112315	0	0	0	0	0	18.659
DM009	326839	7992691	0	63.2456	1.4321	-0.283691	0.958916	0	0	0	1	0	133.794	-0.655036	0.390466	0.220328	0	0	0	0	0	20.7939
DM009	326859	7992691	0	60	2.02487	0.666916	0.745133	0	0	0	1	0	116.558	-0.062264	1.34107	0.00654513	0	0	0	0	0	3.55782
DM009	326879	7992691	0	63.2456	1.51893	0.666916	0.745133	0	0	0	1	0	97.8716	-0.568204	1.34107	0.00654513	0	0	0	0	0	-15.1284
DM009	326899	7992691	0	72.111	1.13226	-0.770238	0.637757	0	0	0	1	0	79.8364	-0.954872	-0.0960806	-0.100831	0	0	0	0	0	-33.1636
DM009	326919	7992691	0	84.8528	2.53049	-0.737975	-0.674828	0	0	0	1	0	63.0249	0.443361	-0.063818	-1.41342	0	0	0	0	0	-49.9751
DM009	326792	7992817	0	84.8528	2.08713	-0.793646	0.608379	0	0	0	1	11.372	175.976	0	-0.119489	-0.130209	0	0	0	0	11.372	62.9761
DM009	326812	7992817	0	72.111	2.72514	-0.676379	-0.736554	0	0	0	1	14.6212	171.695	0.638009	-0.002222	-1.47514	0	0	0	0	14.6212	58.6955
DM009	326832	7992817	0	63.2456	0.71616	-0.448074	0.893997	0	0	0	1	8.12288	154.235	-1.37097	0.226083	0.155409	0	0	0	0	8.12288	41.2348
DM009	326852	7992817	0	60	1.13226	-0.870483	-0.492199	0	0	0	1	1.62458	136.721	-0.954872	-0.196326	-1.23079	0	0	0	0	1.62458	23.7215
DM009	326872	7992817	0	63.2456	2.08713	-0.888352	-0.459163	0	0	0	1	0	118.532	0	-0.214195	-1.19775	0	0	0	0	0	5.5319
DM009	326892	7992817	0	72.111	3.07752	-0.332145	0.943228	0	0	0	1	0	100.211	0.990386	0.342012	0.20464	0	0	0	0	0	-12.7893
DM009	326912	7992817	0	84.8528	2.53049	0.933958	-0.357382	0	0	0	1	0	82.3361	0.443361	1.60812	-1.09597	0	0	0	0	0	-30.6639
DM009	326792	7992797	0	72.111	1.4321	-0.448074	0.893997	0	0	0	1	2.27441	164.451	-0.655036	0.226083	0.155409	0	0	0	0	2.27441	51.4513
DM009	326812	7992797	0	56.5685	2.86241	-0.448074	0.893997	0	0	0	1	2.92424	162.542	0.775273	0.226083	0.155409	0	0	0	0	2.92424	49.5417
DM009	326832	7992797	0	44.7214	1.4321	-0.448074	0.893997	0	0	0	1	1.62458	144.842	-0.655036	0.226083	0.155409	0	0	0	0	1.62458	31.8417
DM009	326852	7992797	0	40	3.97569e-16	-0.448074	0.893997	0	0	0	1	0.324915	127.057	-2.08713	0.226083	0.155409	0	0	0	0	0.324915	14.0571
DM009	326872	7992797	0	44.7214	0.71616	0.984382	-0.176046	0	0	0	1	0	109.796	-1.37097	1.65854	-0.914634	0	0	0	0	0	-3.20422
DM009	326892	7992797	0	56.5685	1.13226	0.971897	0.235406	0	0	0	1	0	92.5153	-0.954872	1.64605	-0.503183	0	0	0	0	0	-20.4847
DM009	326912	7992797	0	72.111	1.01275	0.367319	-0.930095	0	0	0	1	0	74.2385	-1.07438	1.04148	-1.66868	0	0	0	0	0	-38.7615
DM009	326792	7992777	0	63.2456	1.4321	-0.448074	0.893997	0	0	0	1	1.0133	150.696	-0.655036	0.226083	0.155409	0	0	0	0	1.0133	37.6965
DM009	326812	7992777	0	44.7214	2.86241	-0.448074	0.893997	0	0	0	1	0	152.517	0.775273	0.226083	0.155409	0	0	0	0	0	39.5172
DM009	326832	7992777	0	28.2843	1.4321	-0.448074	0.893997	0	0	0	1	0	137.325	-0.655036	0.226083	0.155409	0	0	0	0	0	24.3253
DM009	326852	7992777	0	20	0.506415	0.666916	0.745133	0	0	0	1	0	118.532	-1.58072	1.34107	0.00654513	0	0	0	0	0	5.5319
DM009	326872	7992777	0	28.2843	2.02487	0.666916	0.745133	0	0	0	1	0	100.211	-0.062264	1.34107	0.00654513	0	0	0	0	0	-12.7893
DM009	326892	7992777	0	44.7214	2.72514	-0.795473	-0.605989	0	0	0	1	0	82.5112	0.638009	-0.121316	-1.34458	0	0	0	0	0	-30.4888
DM009	326912	7992777	0	63.2456	2.14759	1	0	0	0	0	1	0	65.7758	0.0604532	1.67416	-0.738588	0	0	0	0	0	-47.2242
DM009	326792	7992757	0	60	1.82533	-0.988733	-0.14969	0	0	0	1	2.36437	137.795	-0.261798	-0.314576	-0.888278	0	0	0	0	2.36437	24.7946
DM009	326812	7992757	0	40	2.53049	0.982289	0.187373	0	0	0	1	0	144.047	0.443361	1.65645	-0.551215	0	0	0	0	0	31.0472
DM009	326832	7992757	0	20	1.51893	0.525322	0.850904	0	0	0	1	0	132.434	-0.568204	1.19948	0.112315	0	0	0	0	0	19.4343
DM009	326852	7992757	0	0	2.08713	-0.674157	0.738588	0	0	0	1	0	112.825	0	0	0	0	0	0	0	0	-0.175385
DM009	326872	7992757	0	20	3.54048	0.666916	0.745133	0	0	0	1	0	93.3817	1.45335	1.34107	0.00654513	0	0	0	0	0	-19.6183
DM009	326892	7992757	0	40	3.1996	0.910578	0.413337	0	0	0	1	0	74.2385	1.11247	1.58474	-0.325252	0	0	0	0	0	-38.7615
DM009	326912	7992757	0	60	2.72514	-0.355411	-0.93471	0	0	0	1	0	55.7123	0.638009	0.318746	-1.6733	0	0	0	0	0	-57.2877
DM009	326792	7992737	0	63.2456	2.95035	0.844305	0.535863	0	0	0	1	3.82671	126.747	0.863214	1.51846	-0.202726	0	0	0	0	3.82671	13.7473
DM009	326812	7992737	0	44.7214	1.82533	-0.988733	-0.14969	0	0	0	1	0	137.863	-0.261798	-0.314576	-0.888278	0	0	0	0	0	24.8627
DM009	326832	7992737	0	28.2843	1.13226	0.915274	-0.402831	0	0	0	1	0	130.467	-0.954872	1.58943	-1.14142	0	0	0	0	0	17.4668
DM009	326852	7992737	1	20	2.02487	0.666916	0.745133	0	0	0	1	0	110.507	-0.062264	1.34107	0.00654513	0	0	0	0	0	-2.49265
DM009	326872	7992737	0	28.2843	2.72514	-0.514423	-0.857536	0	0	0	1	0	90.5659	0.638009	0.159733	-1.59612	0	0	0	0	0	-22.4341
DM009	326892	7992737	0	44.7214	1.13226	0.830056	-0.55768	0	0	0	1	0	70.6575	-0.954872	1.50421	-1.29627	0	0	0	0	0	-42.3425
DM009	326912	7992737	0	63.2456	1.4321	-0.448074	0.893997	0	0	0	1	0	50.8209	-0.655036	0.226083	0.155409	0	0	0	0	0	-62.1791
DM009	326792	7992717	0	72.111	3.94906	-0.999848	0.0174283	0	0	0	1	5.62288	118.08	1.86193	-0.325691	-0.72116	0	0	0	0	5.62288	5.07966
DM009	326812	7992717	0	56.5685	1.4321	-0.448074	0.893997	0	0	0	1	0	134.246	-0.655036	0.226083	0.155409	0	0	0	0	0	21.2464
DM009	326832	7992717	0	44.7214	0	-0.448074	0.893997	0	0	0	1	0	131.555	-2.08713	0.226083	0.155409	0	0	0	0	0	18.5548
DM009	326852	7992717	0	40	1.4321	0.984382	-0.176046	0	0	0	1	0	111.793	-0.655036	1.65854	-0.914634	0	0	0	0	0	-1.20738
DM009	326872	7992717	0	44.7214	1.82533	0.471799	0.881706	0	0	0	1	0	92.1356	-0.261798	1.14596	0.143118	0	0	0	0	0	-20.8644
DM009	326892	7992717	0	56.5685	1.4321	-0.59846	-0.801153	0	0	0	1	0	72.6729	-0.655036	0.0756968	-1.53974	0	0	0	0	0	-40.3271
DM009	326912	7992717	0	72.111	3.07752	0.998703	-0.050914	0	0	0	1	0	53.6307	0.990386	1.67286	-0.789502	0	0	0	0	0	-59.3693
DM009	326792	7992697	0	84.8528	4.07606	0.794056	-0.607844	0	0	0	1	7.41905	112.35	1.98893	1.46821	-1.34643	0	0	0	0	7.41905	-0.650444
DM009	326812	7992697	0	72.111	2.02487	0.525322	0.850904	0	0	0	1	0	131.659	-0.062264	1.19948	0.112315	0	0	0	0	0	18.659
DM009	326832	7992697	0	63.2456	1.4321	-0.283691	0.958916	0	0	0	1	0	133.794	-0.655036	0.390466	0.220328	0	0	0	0	0	20.7939
DM009	326852	7992697	0	60	2.02487	0.666916	0.745133	0	0	0	1	0	116.558	-0.062264	1.34107	0.00654513	0	0	0	0	0	3.55782
DM009	326872	7992697	0	63.2456	1.51893	0.666916	0.745133	0	0	0	1	0	97.8716	-0.568204	1.34107	0.00654513	0	0	0	0	0	-15.1284
DM009	326892	7992697	0	72.111	1.13226	-0.770238	0.637757	0	0	0	1	0	79.8364	-0.954872	-0.0960806	-0.100831	0	0	0	0	0	-33.1636
DM009	326912	7992697	0	84.8528	2.53049	-0.737975	-0.674828	0	0	0	1	0	63.0249	0.443361	-0.063818	-1.41342	0	0	0	0	0	-49.9751
DM087	326930	7992919	0	84.8528	2.86241	-0.448074	0.893997	0	0	0	1	0	112.825	0.598769	0.322164	0.25624	0	0	0	0	0	74.8246
DM087	326950	7992919	0	72.111	1.13226	-0.0499844	0.99875	0	0	0	1	0	93.3817	-1.13138	0.720253	0.360993	0	0	0	0	0	55.3817
DM087	326970	7992919	0	63.2456	2.08713	0.962371	0.271737	0	0	0	1	0	74.2385	-0.176504	1.73261	-0.36602	0	0	0	0	0	36.2385
DM087	326990	7992919	0	60	2.02487	0.367319	-0.930095	0	0	0	1	0	55.7123	-0.238768	1.13756	-1.56785	0	0	0	0	0	17.7123
DM087	327010	7992919	0	63.2456	1.51893	-0.996088	0.0883687	0	0	0	1	0	38.7551	-0.744708	-0.22585	-0.549388	0	0	0	0	0	0.755108
DM087	327030	7992919	0	72.111	1.13226	-0.0499844	0.99875	0	0	0	1	0	26.0583	-1.13138	0.720253	0.360993	0	0	0	0	0	-11.9417
DM087	327050	7992919	0	84.8528	1.13226	-0.770238	0.637757	0	0	0	1	0	12.283	-1.13138	0	0	0	0	0	0	0	-25.717
DM087	326930	7992899	0	72.111	2.72514	-0.676379	-0.736554	0	0	0	1	0	109.028	0.461505	0.0938586	-1.37431	0	0	0	0	0	71.0281
DM087	326950	7992899	0	56.5685	2.02487	0.525322	0.850904	0	0	0	1	0	90.5659	-0.238768	1.29556	0.213146	0	0	0	0	0	52.5659
DM087	326970	7992899	0	44.7214	1.51893	0.666916	0.745133	0	0	0	1	0	70.6575	-0.744708	1.43715	0.107376	0	0	0	0	0	32.6575
DM087	326990	7992899	0	40	0.71616	0.984382	-0.176046	0	0	0	1	0	50.8209	-1.54748	1.75462	-0.813803	0	0	0	0	0	12.8209
DM087	327010	7992899	0	44.7214	0.506415	-0.996088	0.0883687	0	0	0	1	0	31.1843	-1.75722	-0.22585	-0.549388	0	0	0	0	0	-6.81573
DM087	327030	7992899	0	56.5685	0.71616	1	0	0	0	0	1	0	12.283	-1.54748	1.77024	-0.637757	0	0	0	0	0	-25.717
DM087	327050	7992899	0	72.111	1.60105	0.138043	0.990426	0	0	0	1	0	1.49253	-0.662587	0.908281	0.352669	0	0	0	0	0	-36.5075
DM087	326930	7992879	0	63.2456	2.08713	-0.793646	0.608379	0	0	0	1	0	100.211	-0.176504	-0.0234088	-0.0293778	0	0	0	0	0	62.2107
DM087	326950	7992879	0	44.7214	2.02487	0.525322	0.850904	0	0	0	1	0	82.3361	-0.238768	1.29556	0.213146	0	0	0	0	0	44.3361
DM087	326970	7992879	0	28.2843	1.13226	-0.645945	0.763384	0	0	0	1	0	65.3613	-1.13138	0.124292	0.125627	0	0	0	0	0	27.3613
DM087	326990	7992879	0	20	0.71616	-0.448074	0.893997	0	0	0	1	0	48.7417	-1.54748	0.322164	0.25624	0	0	0	0	0	10.7417
DM087	327010	7992879	0	28.2843	1.60105	-0.876098	0.482133	0	0	0	1	0	30.243	-0.662587	-0.10586	-0.155624	0	0	0	0	0	-7.75695
DM087	327030	7992879	0	44.7214	2.53049	0.933958	-0.357382	0	0	0	1	0	10.2431	0.266857	1.7042	-0.995139	0	0	0	0	0	-27.7569
DM087	327050	7992879	0	63.2456	2.95035	-0.857374	0.514694	0	0	0	0.25	0	0	0.68671	-0.0871367	-0.123064	0	0	0	-0.75	0	-38
DM087	326930	7992859	0	60	1.13226	-0.770238	0.637757	0	0	0	1	0	93.3817	-1.13138	0	0	0	0	0	0	0	55.3817
DM087	326950	7992859	0	40	1.51893	0.525322	0.850904	0	0	0	1	0	74.2385	-0.744708	1.29556	0.213146	0	0	0	0	0	36.2385
DM087	326970	7992859	0	20	1.4321	-0.283691	0.958916	0	0	0	1	0	55.7123	-0.83154	0.486546	0.321159	0	0	0	0	0	17.7123
DM087	326990	7992859	1	0	2.26364	-0.770238	0.637757	0	0	0	1	0	38.4195	0	0	0	0	0	0	0	0	0.419491
DM087	327010	7992859	0	20	3.1996	-0.947293	-0.32037	0	0	0	1	0	25.1171	0.935965	-0.177055	-0.958127	0	0	0	0	0	-12.8829
DM087	327030	7992859	0	40	3.64697	0.576841	-0.816856	0	0	0	1	0	10.2431	1.38333	1.34708	-1.45461	0	0	0	0	0	-27.7569
DM087	327050	7992859	0	60	3.94906	0.432425	-0.90167	0	0	0	0	0	0	1.68543	1.20266	-1.53943	0	0	0	-1	0	-38
DM087	326930	7992839	0	63.2456	0.506415	-0.996088	0.0883687	0	0	0	1	0	90.5659	-1.75722	-0.22585	-0.549388	0	0	0	0	0	52.5659
DM087	326950	7992839	0	44.7214	0.506415	0.525322	0.850904	0	0	0	1	0	70.6575	-1.75722	1.29556	0.213146	0	0	0	0	0	32.6575
DM087	326970	7992839	0	28.2843	1.13226	-0.645945	0.763384	0	0	0	1	0	50.8209	-1.13138	0.124292	0.125627	0	0	0	0	0	12.8209
DM087	326990	7992839	0	20	3.64697	-0.988733	-0.14969	0	0	0	1	0	31.1843	1.38333	-0.218495	-0.787447	0	0	0	0	0	-6.81573
DM087	327010	7992839	0	28.2843	5.05115	-0.737975	-0.674828	0	0	0	1	0	12.283	2.78752	0.0322626	-1.31259	0	0	0	0	0	-25.717
DM087	327030	7992839	0	44.7214	2.53049	-0.996088	0.0883687	0	0	0	1	0	1.49253	0.266857	-0.22585	-0.549388	0	0	0	0	0	-36.5075
DM087	327050	7992839	0	63.2456	2.14759	-0.59846	-0.801153	0	0	0	0	0	0	-0.116051	0.171777	-1.43891	0	0	0	-1	0	-38
DM087	326930	7992819	0	72.111	2.53049	0.933958	-0.357382	0	0	0	1	0	82.3361	0.266857	1.7042	-0.995139	0	0	0	0	0	44.3361
DM087	326950	7992819	0	56.5685	1.60105	0.710866	-0.703327	0	0	0	1	0	65.3613	-0.662587	1.4811	-1.34108	0	0	0	0	0	27.3613
DM087	326970	7992819	0	44.7214	1.13226	0.971897	0.235406	0	0	0	1	0	48.7417	-1.13138	1.74213	-0.402351	0	0	0	0	0	10.7417
DM087	326990	7992819	0	40	4.28915	-0.448074	0.893997	0	0	0	1	0	30.243	2.02552	0.322164	0.25624	0	0	0	0	0	-7.75695
DM087	327010	7992819	0	44.7214	5.71059	-0.448074	0.893997	0	0	0	1	0	10.2431	3.44696	0.322164	0.25624	0	0	0	0	0	-27.7569
DM087	327030	7992819	0	56.5685	2.14759	-0.448074	0.893997	0	0	0	0	0	0	-0.116051	0.322164	0.25624	0	0	0	-1	0	-38
DM087	327050	7992819	0	72.111	3.97569e-16	0.984382	-0.176046	0	0	0	0.25	0	8.33525	-2.26364	1.75462	-0.813803	0	0	0	-0.75	0	-29.6647
DM087	326930	7992799	0	84.8528	1.01275	0.367319	-0.930095	0	0	0	1	0	74.2385	-1.25089	1.13756	-1.56785	0	0	0	0	0	36.2385
DM087	326950	7992799	0	72.111	1.60105	-0.0384694	-0.99926	0	0	0	1	0	55.7123	-0.662587	0.731768	-1.63702	0	0	0	0	0	17.7123
DM087	326970	7992799	0	63.2456	1.51893	0.367319	-0.930095	0	0	0	1	0	38.4195	-0.744708	1.13756	-1.56785	0	0	0	0	0	0.419491
DM087	326990	7992799	0	60	3.64697	0.711642	0.702543	0	0	0	1	0	25.1171	1.38333	1.48188	0.0647854	0	0	0	0	0	-12.8829
DM087	327010	7992799	0	63.2456	4.7666	-0.0363583	0.999339	0	0	0	1	0	10.2431	2.50297	0.733879	0.361582	0	0	0	0	0	-27.7569
DM087	327030	7992799	0	72.111	3.07752	-0.556891	-0.830586	0	0	0	0.5	0	0	0.813882	0.213347	-1.46834	0	0	0	-0.5	0	-38
DM087	327050	7992799	0	84.8528	2.53049	-0.272625	0.96212	0	0	0	1	0	9.75695	0.266857	0.497612	0.324363	0	0	0	0	0	-28.2431
DM087	326930	7992919	0	84.8528	2.86241	-0.448074	0.893997	0	0	0	1	0	112.825	0.598769	0.322164	0.25624	0	0	0	0	0	74.8246
DM087	326950	7992919	0	72.111	1.13226	-0.0499844	0.99875	0	0	0	1	0	93.3817	-1.13138	0.720253	0.360993	0	0	0	0	0	55.3817
DM087	326970	7992919	0	63.2456	2.08713	0.962371	0.271737	0	0	0	1	0	74.2385	-0.176504	1.73261	-0.36602	0	0	0	0	0	36.2385
DM087	326990	7992919	0	60	2.02487	0.367319	-0.930095	0	0	0	1	0	55.7123	-0.238768	1.13756	-1.56785	0	0	0	0	0	17.7123
DM087	327010	7992919	0	63.2456	1.51893	-0.996088	0.0883687	0	0	0	1	0	38.7551	-0.744708	-0.22585	-0.549388	0	0	0	0	0	0.755108
DM087	327030	7992919	0	72.111	1.13226	-0.0499844	0.99875	0	0	0	1	0	26.0583	-1.13138	0.720253	0.360993	0	0	0	0	0	-11.9417
DM087	327050	7992919	0	84.8528	1.13226	-0.770238	0.637757	0	0	0	1	0	12.283	-1.13138	0	0	0	0	0	0	0	-25.717
DM087	326930	7992899	0	72.111	2.72514	-0.676379	-0.736554	0	0	0	1	0	109.028	0.461505	0.0938586	-1.37431	0	0	0	0	0	71.0281
DM087	326950	7992899	0	56.5685	2.02487	0.525322	0.850904	0	0	0	1	0	90.5659	-0.238768	1.29556	0.213146	0	0	0	0	0	52.5659
DM087	326970	7992899	0	44.7214	1.51893	0.666916	0.745133	0	0	0	1	0	70.6575	-0.744708	1.43715	0.107376	0	0	0	0	0	32.6575
DM087	326990	7992899	0	40	0.71616	0.984382	-0.176046	0	0	0	1	0	50.8209	-1.54748	1.75462	-0.813803	0	0	0	0	0	12.8209
DM087	327010	7992899	0	44.7214	0.506415	-0.996088	0.0883687	0	0	0	1	0	31.1843	-1.75722	-0.22585	-0.549388	0	0	0	0	0	-6.81573
DM087	327030	7992899	0	56.5685	0.71616	1	0	0	0	0	1	0	12.283	-1.54748	1.77024	-0.637757	0	0	0	0	0	-25.717
DM087	327050	7992899	0	72.111	1.60105	0.138043	0.990426	0	0	0	1	0	1.49253	-0.662587	0.908281	0.352669	0	0	0	0	0	-36.5075
DM087	326930	7992879	0	63.2456	2.08713	-0.793646	0.608379	0	0	0	1	0	100.211	-0.176504	-0.0234088	-0.0293778	0	0	0	0	0	62.2107
DM087	326950	7992879	0	44.7214	2.02487	0.525322	0.850904	0	0	0	1	0	82.3361	-0.238768	1.29556	0.213146	0	0	0	0	0	44.3361
DM087	326970	7992879	0	28.2843	1.13226	-0.645945	0.763384	0	0	0	1	0	65.3613	-1.13138	0.124292	0.125627	0	0	0	0	0	27.3613
DM087	326990	7992879	0	20	0.71616	-0.448074	0.893997	0	0	0	1	0	48.7417	-1.54748	0.322164	0.25624	0	0	0	0	0	10.7417
DM087	327010	7992879	0	28.2843	1.60105	-0.876098	0.482133	0	0	0	1	0	30.243	-0.662587	-0.10586	-0.155624	0	0	0	0	0	-7.75695
DM087	327030	7992879	0	44.7214	2.53049	0.933958	-0.357382	0	0	0	1	0	10.2431	0.266857	1.7042	-0.995139	0	0	0	0	0	-27.7569
DM087	327050	7992879	0	63.2456	2.95035	-0.857374	0.514694	0	0	0	0.25	0	0	0.68671	-0.0871367	-0.123064	0	0	0	-0.75	0	-38
DM087	326930	7992859	0	60	1.13226	-0.770238	0.637757	0	0	0	1	0	93.3817	-1.13138	0	0	0	0	0	0	0	55.3817
DM087	326950	7992859	0	40	1.51893	0.525322	0.850904	0	0	0	1	0	74.2385	-0.744708	1.29556	0.213146	0	0	0	0	0	36.2385
DM087	326970	7992859	0	20	1.4321	-0.283691	0.958916	0	0	0	1	0	55.7123	-0.83154	0.486546	0.321159	0	0	0	0	0	17.7123
DM087	326990	7992859	1	0	2.26364	-0.770238	0.637757	0	0	0	1	0	38.4195	0	0	0	0	0	0	0	0	0.419491
DM087	327010	7992859	0	20	3.1996	-0.947293	-0.32037	0	0	0	1	0	25.1171	0.935965	-0.177055	-0.958127	0	0	0	0	0	-12.8829
DM087	327030	7992859	0	40	3.64697	0.576841	-0.816856	0	0	0	1	0	10.2431	1.38333	1.34708	-1.45461	0	0	0	0	0	-27.7569
DM087	327050	7992859	0	60	3.94906	0.432425	-0.90167	0	0	0	0	0	0	1.68543	1.20266	-1.53943	0	0	0	-1	0	-38
DM087	326930	7992839	0	63.2456	0.506415	-0.996088	0.0883687	0	0	0	1	0	90.5659	-1.75722	-0.22585	-0.549388	0	0	0	0	0	52.5659
DM087	326950	7992839	0	44.7214	0.506415	0.525322	0.850904	0	0	0	1	0	70.6575	-1.75722	1.29556	0.213146	0	0	0	0	0	32.6575
DM087	326970	7992839	0	28.2843	1.13226	-0.645945	0.763384	0	0	0	1	0	50.8209	-1.13138	0.124292	0.125627	0	0	0	0	0	12.8209
DM087	326990	7992839	0	20	3.64697	-0.988733	-0.14969	0	0	0	1	0	31.1843	1.38333	-0.218495	-0.787447	0	0	0	0	0	-6.81573
DM087	327010	7992839	0	28.2843	5.05115	-0.737975	-0.674828	0	0	0	1	0	12.283	2.78752	0.0322626	-1.31259	0	0	0	0	0	-25.717
DM087	327030	7992839	0	44.7214	2.53049	-0.996088	0.0883687	0	0	0	1	0	1.49253	0.266857	-0.22585	-0.549388	0	0	0	0	0	-36.5075
DM087	327050	7992839	0	63.2456	2.14759	-0.59846	-0.801153	0	0	0	0	0	0	-0.116051	0.171777	-1.43891	0	0	0	-1	0	-38
DM087	326930	7992819	0	72.111	2.53049	0.933958	-0.357382	0	0	0	1	0	82.3361	0.266857	1.7042	-0.995139	0	0	0	0	0	44.3361
DM087	326950	7992819	0	56.5685	1.60105	0.710866	-0.703327	0	0	0	1	0	65.3613	-0.662587	1.4811	-1.34108	0	0	0	0	0	27.3613
DM087	326970	7992819	0	44.7214	1.13226	0.971897	0.235406	0	0	0	1	0	48.7417	-1.13138	1.74213	-0.402351	0	0	0	0	0	10.7417
DM087	326990	7992819	0	40	4.28915	-0.448074	0.893997	0	0	0	1	0	30.243	2.02552	0.322164	0.25624	0	0	0	0	0	-7.75695
DM087	327010	7992819	0	44.7214	5.71059	-0.448074	0.893997	0	0	0	1	0	10.2431	3.44696	0.322164	0.25624	0	0	0	0	0	-27.7569
DM087	327030	7992819	0	56.5685	2.14759	-0.448074	0.893997	0	0	0	0	0	0	-0.116051	0.322164	0.25624	0	0	0	-1	0	-38
DM087	327050	7992819	0	72.111	3.97569e-16	0.984382	-0.176046	0	0	0	0.25	0	8.33525	-2.26364	1.75462	-0.813803	0	0	0	-0.75	0	-29.6647
DM087	326930	7992799	0	84.8528	1.01275	0.367319	-0.930095	0	0	0	1	0	74.2385	-1.25089	1.13756	-1.56785	0	0	0	0	0	36.2385
DM087	326950	7992799	0	72.111	1.60105	-0.0384694	-0.99926	0	0	0	1	0	55.7123	-0.662587	0.731768	-1.63702	0	0	0	0	0	17.7123
DM087	326970	7992799	0	63.2456	1.51893	0.367319	-0.930095	0	0	0	1	0	38.4195	-0.744708	1.13756	-1.56785	0	0	0	0	0	0.419491
DM087	326990	7992799	0	60	3.64697	0.711642	0.702543	0	0	0	1	0	25.1171	1.38333	1.48188	0.0647854	0	0	0	0	0	-12.8829
DM087	327010	7992799	0	63.2456	4.7666	-0.0363583	0.999339	0	0	0	1	0	10.2431	2.50297	0.733879	0.361582	0	0	0	0	0	-27.7569
DM087	327030	7992799	0	72.111	3.07752	-0.556891	-0.830586	0	0	0	0.5	0	0	0.813882	0.213347	-1.46834	0	0	0	-0.5	0	-38
DM087	327050	7992799	0	84.8528	2.53049	-0.272625	0.96212	0	0	0	1	0	9.75695	0.266857	0.497612	0.324363	0	0	0	0	0	-28.2431
DM087	326930	7992919	0	84.8528	2.86241	-0.448074	0.893997	0	0	0	1	0	112.825	0.598769	0.322164	0.25624	0	0	0	0	0	74.8246
DM087	326950	7992919	0	72.111	1.13226	-0.0499844	0.99875	0	0	0	1	0	93.3817	-1.13138	0.720253	0.360993	0	0	0	0	0	55.3817
DM087	326970	7992919	0	63.2456	2.08713	0.962371	0.271737	0	0	0	1	0	74.2385	-0.176504	1.73261	-0.36602	0	0	0	0	0	36.2385
DM087	326990	7992919	0	60	2.02487	0.367319	-0.930095	0	0	0	1	0	55.7123	-0.238768	1.13756	-1.56785	0	0	0	0	0	17.7123
DM087	327010	7992919	0	63.2456	1.51893	-0.996088	0.0883687	0	0	0	1	0	38.7551	-0.744708	-0.22585	-0.549388	0	0	0	0	0	0.755108
DM087	327030	7992919	0	72.111	1.13226	-0.0499844	0.99875	0	0	0	1	0	26.0583	-1.13138	0.720253	0.360993	0	0	0	0	0	-11.9417
DM087	327050	7992919	0	84.8528	1.13226	-0.770238	0.637757	0	0	0	1	0	12.283	-1.13138	0	0	0	0	0	0	0	-25.717
DM087	326930	7992899	0	72.111	2.72514	-0.676379	-0.736554	0	0	0	1	0	109.028	0.461505	0.0938586	-1.37431	0	0	0	0	0	71.0281
DM087	326950	7992899	0	56.5685	2.02487	0.525322	0.850904	0	0	0	1	0	90.5659	-0.238768	1.29556	0.213146	0	0	0	0	0	52.5659
DM087	326970	7992899	0	44.7214	1.51893	0.666916	0.745133	0	0	0	1	0	70.6575	-0.744708	1.43715	0.107376	0	0	0	0	0	32.6575
DM087	326990	7992899	0	40	0.71616	0.984382	-0.176046	0	0	0	1	0	50.8209	-1.54748	1.75462	-0.813803	0	0	0	0	0	12.8209
DM087	327010	7992899	0	44.7214	0.506415	-0.996088	0.0883687	0	0	0	1	0	31.1843	-1.75722	-0.22585	-0.549388	0	0	0	0	0	-6.81573
DM087	327030	7992899	0	56.5685	0.71616	1	0	0	0	0	1	0	12.283	-1.54748	1.77024	-0.637757	0	0	0	0	0	-25.717
DM087	327050	7992899	0	72.111	1.60105	0.138043	0.990426	0	0	0	1	0	1.49253	-0.662587	0.908281	0.352669	0	0	0	0	0	-36.5075
DM087	326930	7992879	0	63.2456	2.08713	-0.793646	0.608379	0	0	0	1	0	100.211	-0.176504	-0.0234088	-0.0293778	0	0	0	0	0	62.2107
DM087	326950	7992879	0	44.7214	2.02487	0.525322	0.850904	0	0	0	1	0	82.3361	-0.238768	1.29556	0.213146	0	0	0	0	0	44.3361
DM087	326970	7992879	0	28.2843	1.13226	-0.645945	0.763384	0	0	0	1	0	65.3613	-1.13138	0.124292	0.125627	0	0	0	0	0	27.3613
DM087	326990	7992879	0	20	0.71616	-0.448074	0.893997	0	0	0	1	0	48.7417	-1.54748	0.322164	0.25624	0	0	0	0	0	10.7417
DM087	327010	7992879	0	28.2843	1.60105	-0.876098	0.482133	0	0	0	1	0	30.243	-0.662587	-0.10586	-0.155624	0	0	0	0	0	-7.75695
DM087	327030	7992879	0	44.7214	2.53049	0.933958	-0.357382	0	0	0	1	0	10.2431	0.266857	1.7042	-0.995139	0	0	0	0	0	-27.7569
DM087	327050	7992879	0	63.2456	2.95035	-0.857374	0.514694	0	0	0	0.25	0	0	0.68671	-0.0871367	-0.123064	0	0	0	-0.75	0	-38
DM087	326930	7992859	0	60	1.13226	-0.770238	0.637757	0	0	0	1	0	93.3817	-1.13138	0	0	0	0	0	0	0	55.3817
DM087	326950	7992859	0	40	1.51893	0.525322	0.850904	0	0	0	1	0	74.2385	-0.744708	1.29556	0.213146	0	0	0	0	0	36.2385
DM087	326970	7992859	0	20	1.4321	-0.283691	0.958916	0	0	0	1	0	55.7123	-0.83154	0.486546	0.321159	0	0	0	0	0	17.7123
DM087	326990	7992859	1	0	2.26364	-0.770238	0.637757	0	0	0	1	0	38.4195	0	0	0	0	0	0	0	0	0.419491
DM087	327010	7992859	0	20	3.1996	-0.947293	-0.32037	0	0	0	1	0	25.1171	0.935965	-0.177055	-0.958127	0	0	0	0	0	-12.8829
DM087	327030	7992859	0	40	3.64697	0.576841	-0.816856	0	0	0	1	0	10.2431	1.38333	1.34708	-1.45461	0	0	0	0	0	-27.7569
DM087	327050	7992859	0	60	3.94906	0.432425	-0.90167	0	0	0	0	0	0	1.68543	1.20266	-1.53943	0	0	0	-1	0	-38
DM087	326930	7992839	0	63.2456	0.506415	-0.996088	0.0883687	0	0	0	1	0	90.5659	-1.75722	-0.22585	-0.549388	0	0	0	0	0	52.5659
DM087	326950	7992839	0	44.7214	0.506415	0.525322	0.850904	0	0	0	1	0	70.6575	-1.75722	1.29556	0.213146	0	0	0	0	0	32.6575
DM087	326970	7992839	0	28.2843	1.13226	-0.645945	0.763384	0	0	0	1	0	50.8209	-1.13138	0.124292	0.125627	0	0	0	0	0	12.8209
DM087	326990	7992839	0	20	3.64697	-0.988733	-0.14969	0	0	0	1	0	31.1843	1.38333	-0.218495	-0.787447	0	0	0	0	0	-6.81573
DM087	327010	7992839	0	28.2843	5.05115	-0.737975	-0.674828	0	0	0	1	0	12.283	2.78752	0.0322626	-1.31259	0	0	0	0	0	-25.717
DM087	327030	7992839	0	44.7214	2.53049	-0.996088	0.0883687	0	0	0	1	0	1.49253	0.266857	-0.22585	-0.549388	0	0	0	0	0	-36.5075
DM087	327050	7992839	0	63.2456	2.14759	-0.59846	-0.801153	0	0	0	0	0	0	-0.116051	0.171777	-1.43891	0	0	0	-1	0	-38
DM087	326930	7992819	0	72.111	2.53049	0.933958	-0.357382	0	0	0	1	0	82.3361	0.266857	1.7042	-0.995139	0	0	0	0	0	44.3361
DM087	326950	7992819	0	56.5685	1.60105	0.710866	-0.703327	0	0	0	1	0	65.3613	-0.662587	1.4811	-1.34108	0	0	0	0	0	27.3613
DM087	326970	7992819	0	44.7214	1.13226	0.971897	0.235406	0	0	0	1	0	48.7417	-1.13138	1.74213	-0.402351	0	0	0	0	0	10.7417
DM087	326990	7992819	0	40	4.28915	-0.448074	0.893997	0	0	0	1	0	30.243	2.02552	0.322164	0.25624	0	0	0	0	0	-7.75695
DM087	327010	7992819	0	44.7214	5.71059	-0.448074	0.893997	0	0	0	1	0	10.2431	3.44696	0.322164	0.25624	0	0	0	0	0	-27.7569
DM087	327030	7992819	0	56.5685	2.14759	-0.448074	0.893997	0	0	0	0	0	0	-0.116051	0.322164	0.25624	0	0	0	-1	0	-38
DM087	327050	7992819	0	72.111	3.97569e-16	0.984382	-0.176046	0	0	0	0.25	0	8.33525	-2.26364	1.75462	-0.813803	0	0	0	-0.75	0	-29.6647
DM087	326930	7992799	0	84.8528	1.01275	0.367319	-0.930095	0	0	0	1	0	74.2385	-1.25089	1.13756	-1.56785	0	0	0	0	0	36.2385
DM087	326950	7992799	0	72.111	1.60105	-0.0384694	-0.99926	0	0	0	1	0	55.7123	-0.662587	0.731768	-1.63702	0	0	0	0	0	17.7123
DM087	326970	7992799	0	63.2456	1.51893	0.367319	-0.930095	0	0	0	1	0	38.4195	-0.744708	1.13756	-1.56785	0	0	0	0	0	0.419491
DM087	326990	7992799	0	60	3.64697	0.711642	0.702543	0	0	0	1	0	25.1171	1.38333	1.48188	0.0647854	0	0	0	0	0	-12.8829
DM087	327010	7992799	0	63.2456	4.7666	-0.0363583	0.999339	0	0	0	1	0	10.2431	2.50297	0.733879	0.361582	0	0	0	0	0	-27.7569
DM087	327030	7992799	0	72.111	3.07752	-0.556891	-0.830586	0	0	0	0.5	0	0	0.813882	0.213347	-1.46834	0	0	0	-0.5	0	-38
DM087	327050	7992799	0	84.8528	2.53049	-0.272625	0.96212	0	0	0	1	0	9.75695	0.266857	0.497612	0.324363	0	0	0	0	0	-28.2431
DM088	326950	7992933	0	84.8528	1.4321	-0.59846	-0.801153	0	0	0	1	0	100.211	-0.168953	0.277638	-1.28329	0	0	0	0	0	70.2107
DM088	326970	7992933	0	72.111	3.54048	0.367319	-0.930095	0	0	0	1	0	82.6811	1.93943	1.24342	-1.41223	0	0	0	0	0	52.6811
DM088	326990	7992933	0	63.2456	3.1996	0.710866	-0.703327	0	0	0	1	0	66.5844	1.59855	1.58696	-1.18546	0	0	0	0	0	36.5844
DM088	327010	7992933	0	60	3.1996	-0.876098	0.482133	0	0	0	1	0	52.791	1.59855	0	0	0	0	0	0	0	22.791
DM088	327030	7992933	0	63.2456	3.1996	-0.876098	0.482133	0	0	0	1	0	38.7551	1.59855	0	0	0	0	0	0	0	8.75511
DM088	327050	7992933	0	72.111	3.1996	-0.876098	0.482133	0	0	0	1	0	26.8911	1.59855	0	0	0	0	0	0	0	-3.10885
DM088	327070	7992933	0	84.8528	2.58054	-0.223962	0.974598	0	0	0	1	0	22.9142	0.979491	0.652136	0.492464	0	0	0	0	0	-7.08578
DM088	326950	7992913	0	72.111	1.13226	-0.0499844	0.99875	0	0	0	1	0	93.3817	-0.468789	0.826113	0.516617	0	0	0	0	0	63.3817
DM088	326970	7992913	0	56.5685	2.08713	0.962371	0.271737	0	0	0	1	0	74.2385	0.486083	1.83847	-0.210396	0	0	0	0	0	44.2385
DM088	326990	7992913	0	44.7214	2.02487	0.367319	-0.930095	0	0	0	1	0	55.7123	0.423819	1.24342	-1.41223	0	0	0	0	0	25.7123
DM088	327010	7992913	0	40	1.51893	-0.996088	0.0883687	0	0	0	1	0	38.7551	-0.082121	-0.11999	-0.393765	0	0	0	0	0	8.75511
DM088	327030	7992913	0	44.7214	1.13226	-0.0499844	0.99875	0	0	0	1	0	26.0583	-0.468789	0.826113	0.516617	0	0	0	0	0	-3.94166
DM088	327050	7992913	0	56.5685	1.13226	-0.770238	0.637757	0	0	0	1	0	12.283	-0.468789	0.10586	0.155624	0	0	0	0	0	-17.717
DM088	327070	7992913	0	72.111	1.13226	0.915274	-0.402831	0	0	0	1	0	2.91422	-0.468789	1.79137	-0.884965	0	0	0	0	0	-27.0858
DM088	326950	7992893	0	63.2456	2.02487	0.525322	0.850904	0	0	0	1	0	90.5659	0.423819	1.40142	0.36877	0	0	0	0	0	60.5659
DM088	326970	7992893	0	44.7214	1.51893	0.666916	0.745133	0	0	0	1	0	70.6575	-0.082121	1.54301	0.263	0	0	0	0	0	40.6575
DM088	326990	7992893	0	28.2843	0.71616	0.984382	-0.176046	0	0	0	1	0	50.8209	-0.884889	1.86048	-0.658179	0	0	0	0	0	20.8209
DM088	327010	7992893	0	20	0.506415	-0.996088	0.0883687	0	0	0	1	0	31.1843	-1.09463	-0.11999	-0.393765	0	0	0	0	0	1.18427
DM088	327030	7992893	0	28.2843	0.71616	1	0	0	0	0	1	0	12.283	-0.884889	1.8761	-0.482133	0	0	0	0	0	-17.717
DM088	327050	7992893	0	44.7214	1.60105	0.138043	0.990426	0	0	0	1	0	1.49253	0	1.01414	0.508293	0	0	0	0	0	-28.5075
DM088	327070	7992893	0	63.2456	1.4321	1	0	0	0	0	0	0	0	-0.168953	1.8761	-0.482133	0	0	0	-1	0	-30
DM088	326950	7992873	0	60	2.02487	0.525322	0.850904	0	0	0	1	0	82.3361	0.423819	1.40142	0.36877	0	0	0	0	0	52.3361
DM088	326970	7992873	0	40	1.13226	-0.645945	0.763384	0	0	0	1	0	65.3613	-0.468789	0.230153	0.28125	0	0	0	0	0	35.3613
DM088	326990	7992873	0	20	0.71616	-0.448074	0.893997	0	0	0	1	0	48.7417	-0.884889	0.428024	0.411863	0	0	0	0	0	18.7417
DM088	327010	7992873	0	0	1.60105	-0.876098	0.482133	0	0	0	1	0	30.243	0	0	0	0	0	0	0	0	0.24305
DM088	327030	7992873	0	20	2.53049	0.933958	-0.357382	0	0	0	1	0	10.2431	0.929444	1.81006	-0.839515	0	0	0	0	0	-19.7569
DM088	327050	7992873	0	40	2.95035	-0.857374	0.514694	0	0	0	0.25	0	0	1.3493	0.0187236	0.0325602	0	0	0	-0.75	0	-30
DM088	327070	7992873	0	60	2.86241	-0.59846	-0.801153	0	0	0	0.25	0	8.33525	1.26136	0.277638	-1.28329	0	0	0	-0.75	0	-21.6647
DM088	326950	7992853	0	63.2456	1.51893	0.525322	0.850904	0	0	0	1	0	74.2385	-0.082121	1.40142	0.36877	0	0	0	0	0	44.2385
DM088	326970	7992853	0	44.7214	1.4321	-0.283691	0.958916	0	0	0	1	0	55.7123	-0.168953	0.592407	0.476782	0	0	0	0	0	25.7123
DM088	326990	7992853	0	28.2843	2.26364	-0.770238	0.637757	0	0	0	1	0	38.4195	0.662587	0.10586	0.155624	0	0	0	0	0	8.41949
DM088	327010	7992853	1	20	3.1996	-0.947293	-0.32037	0	0	0	1	0	25.1171	1.59855	-0.0711947	-0.802503	0	0	0	0	0	-4.88289
DM088	327030	7992853	0	28.2843	3.64697	0.576841	-0.816856	0	0	0	1	0	10.2431	2.04592	1.45294	-1.29899	0	0	0	0	0	-19.7569
DM088	327050	7992853	0	44.7214	3.94906	0.432425	-0.90167	0	0	0	0	0	0	2.34801	1.30852	-1.3838	0	0	0	-1	0	-30
DM088	327070	7992853	0	63.2456	3.23927	-0.551839	-0.83395	0	0	0	1	0	9.75695	1.63822	0.324258	-1.31608	0	0	0	0	0	-20.2431
DM088	326950	7992833	0	72.111	0.506415	0.525322	0.850904	0	0	0	1	0	70.6575	-1.09463	1.40142	0.36877	0	0	0	0	0	40.6575
DM088	326970	7992833	0	56.5685	1.13226	-0.645945	0.763384	0	0	0	1	0	50.8209	-0.468789	0.230153	0.28125	0	0	0	0	0	20.8209
DM088	326990	7992833	0	44.7214	3.64697	-0.988733	-0.14969	0	0	0	1	0	31.1843	2.04592	-0.112635	-0.631823	0	0	0	0	0	1.18427
DM088	327010	7992833	0	40	5.05115	-0.737975	-0.674828	0	0	0	1	0	12.283	3.4501	0.138123	-1.15696	0	0	0	0	0	-17.717
DM088	327030	7992833	0	44.7214	2.53049	-0.996088	0.0883687	0	0	0	1	0	1.49253	0.929444	-0.11999	-0.393765	0	0	0	0	0	-28.5075
DM088	327050	7992833	0	56.5685	2.14759	-0.59846	-0.801153	0	0	0	0	0	0	0.546537	0.277638	-1.28329	0	0	0	-1	0	-30
DM088	327070	7992833	0	72.111	2.08713	-0.888352	-0.459163	0	0.25	0	0.75	0	1.4217	0.486083	-0.0122543	-0.941296	0	0.25	0	-0.25	0	-28.5783
DM088	326950	7992813	0	84.8528	1.60105	0.710866	-0.703327	0	0	0	1	0	65.3613	0	1.58696	-1.18546	0	0	0	0	0	35.3613
DM088	326970	7992813	0	72.111	1.13226	0.971897	0.235406	0	0	0	1	0	48.7417	-0.468789	1.84799	-0.246728	0	0	0	0	0	18.7417
DM088	326990	7992813	0	63.2456	4.28915	-0.448074	0.893997	0	0	0	1	0	30.243	2.6881	0.428024	0.411863	0	0	0	0	0	0.24305
DM088	327010	7992813	0	60	5.71059	-0.448074	0.893997	0	0	0	1	0	10.2431	4.10954	0.428024	0.411863	0	0	0	0	0	-19.7569
DM088	327030	7992813	0	63.2456	2.14759	-0.448074	0.893997	0	0	0	0	0	0	0.546537	0.428024	0.411863	0	0	0	-1	0	-30
DM088	327050	7992813	0	72.111	3.97569e-16	0.984382	-0.176046	0	0	0	0.25	0	8.33525	-1.60105	1.86048	-0.658179	0	0	0	-0.75	0	-21.6647
DM088	327070	7992813	0	84.8528	1.13226	0.971897	0.235406	0	0	0	1	0	17.0858	-0.468789	1.84799	-0.246728	0	0	0	0	0	-12.9142
DM088	326948	7992917	0	84.8528	1.13226	-0.0499844	0.99875	0	0	0	1	0	93.3817	-2.06734	0.897308	1.31912	0	0	0	0	0	68.3817
DM088	326968	7992917	0	72.111	2.08713	0.962371	0.271737	0	0	0	1	0	74.2385	-1.11247	1.90966	0.592107	0	0	0	0	0	49.2385
DM088	326988	7992917	0	63.2456	2.02487	0.367319	-0.930095	0	0	0	1	0	55.7123	-1.17473	1.31461	-0.609725	0	0	0	0	0	30.7123
DM088	327008	7992917	0	60	1.51893	-0.996088	0.0883687	0	0	0	1	0	38.7551	-1.68067	-0.0487953	0.408739	0	0	0	0	0	13.7551
DM088	327028	7992917	0	63.2456	1.13226	-0.0499844	0.99875	0	0	0	1	0	26.0583	-2.06734	0.897308	1.31912	0	0	0	0	0	1.05834
DM088	327048	7992917	0	72.111	1.13226	-0.770238	0.637757	0	0	0	1	0	12.283	-2.06734	0.177055	0.958127	0	0	0	0	0	-12.717
DM088	327068	7992917	0	84.8528	1.13226	0.915274	-0.402831	0	0	0	1	0	2.91422	-2.06734	1.86257	-0.0824611	0	0	0	0	0	-22.0858
DM088	326948	7992897	0	72.111	2.02487	0.525322	0.850904	0	0	0	1	0	90.5659	-1.17473	1.47261	1.17127	0	0	0	0	0	65.5659
DM088	326968	7992897	0	56.5685	1.51893	0.666916	0.745133	0	0	0	1	0	70.6575	-1.68067	1.61421	1.0655	0	0	0	0	0	45.6575
DM088	326988	7992897	0	44.7214	0.71616	0.984382	-0.176046	0	0	0	1	0	50.8209	-2.48344	1.93167	0.144324	0	0	0	0	0	25.8209
DM088	327008	7992897	0	40	0.506415	-0.996088	0.0883687	0	0	0	1	0	31.1843	-2.69319	-0.0487953	0.408739	0	0	0	0	0	6.18427
DM088	327028	7992897	0	44.7214	0.71616	1	0	0	0	0	1	0	12.283	-2.48344	1.94729	0.32037	0	0	0	0	0	-12.717
DM088	327048	7992897	0	56.5685	1.60105	0.138043	0.990426	0	0	0	1	0	1.49253	-1.59855	1.08534	1.3108	0	0	0	0	0	-23.5075
DM088	327068	7992897	0	72.111	1.4321	1	0	0	0	0	0	0	0	-1.76751	1.94729	0.32037	0	0	0	-1	0	-25
DM088	326948	7992877	0	63.2456	2.02487	0.525322	0.850904	0	0	0	1	0	82.3361	-1.17473	1.47261	1.17127	0	0	0	0	0	57.3361
DM088	326968	7992877	0	44.7214	1.13226	-0.645945	0.763384	0	0	0	1	0	65.3613	-2.06734	0.301347	1.08375	0	0	0	0	0	40.3613
DM088	326988	7992877	0	28.2843	0.71616	-0.448074	0.893997	0	0	0	1	0	48.7417	-2.48344	0.499219	1.21437	0	0	0	0	0	23.7417
DM088	327008	7992877	1	20	1.60105	-0.876098	0.482133	0	0	0	1	0	30.243	-1.59855	0.0711947	0.802503	0	0	0	0	0	5.24305
DM088	327028	7992877	0	28.2843	2.53049	0.933958	-0.357382	0	0	0	1	0	10.2431	-0.669108	1.88125	-0.0370116	0	0	0	0	0	-14.7569
DM088	327048	7992877	0	44.7214	2.95035	-0.857374	0.514694	0	0	0	0.25	0	0	-0.249255	0.0899183	0.835064	0	0	0	-0.75	0	-25
DM088	327068	7992877	0	63.2456	2.86241	-0.59846	-0.801153	0	0	0	0.25	0	8.33525	-0.337196	0.348832	-0.480783	0	0	0	-0.75	0	-16.6647
DM088	326948	7992857	0	60	1.51893	0.525322	0.850904	0	0	0	1	0	74.2385	-1.68067	1.47261	1.17127	0	0	0	0	0	49.2385
DM088	326968	7992857	0	40	1.4321	-0.283691	0.958916	0	0	0	1	0	55.7123	-1.76751	0.663601	1.27929	0	0	0	0	0	30.7123
DM088	326988	7992857	0	20	2.26364	-0.770238	0.637757	0	0	0	1	0	38.4195	-0.935965	0.177055	0.958127	0	0	0	0	0	13.4195
DM088	327008	7992857	0	0	3.1996	-0.947293	-0.32037	0	0	0	1	0	25.1171	0	0	0	0	0	0	0	0	0.117113
DM088	327028	7992857	0	20	3.64697	0.576841	-0.816856	0	0	0	1	0	10.2431	0.447369	1.52413	-0.496486	0	0	0	0	0	-14.7569
DM088	327048	7992857	0	40	3.94906	0.432425	-0.90167	0	0	0	0	0	0	0.749462	1.37972	-0.5813	0	0	0	-1	0	-25
DM088	327068	7992857	0	60	3.23927	-0.551839	-0.83395	0	0	0	1	0	9.75695	0.0396638	0.395453	-0.51358	0	0	0	0	0	-15.2431
DM088	326948	7992837	0	63.2456	0.506415	0.525322	0.850904	0	0	0	1	0	70.6575	-2.69319	1.47261	1.17127	0	0	0	0	0	45.6575
DM088	326968	7992837	0	44.7214	1.13226	-0.645945	0.763384	0	0	0	1	0	50.8209	-2.06734	0.301347	1.08375	0	0	0	0	0	25.8209
DM088	326988	7992837	0	28.2843	3.64697	-0.988733	-0.14969	0	0	0	1	0	31.1843	0.447369	-0.0414405	0.17068	0	0	0	0	0	6.18427
DM088	327008	7992837	0	20	5.05115	-0.737975	-0.674828	0	0	0	1	0	12.283	1.85155	0.209318	-0.354458	0	0	0	0	0	-12.717
DM088	327028	7992837	0	28.2843	2.53049	-0.996088	0.0883687	0	0	0	1	0	1.49253	-0.669108	-0.0487953	0.408739	0	0	0	0	0	-23.5075
DM088	327048	7992837	0	44.7214	2.14759	-0.59846	-0.801153	0	0	0	0	0	0	-1.05202	0.348832	-0.480783	0	0	0	-1	0	-25
DM088	327068	7992837	0	63.2456	2.08713	-0.888352	-0.459163	0	0.25	0	0.75	0	1.4217	-1.11247	0.0589404	-0.138793	0	0.25	0	-0.25	0	-23.5783
DM088	326948	7992817	0	72.111	1.60105	0.710866	-0.703327	0	0	0	1	0	65.3613	-1.59855	1.65816	-0.382957	0	0	0	0	0	40.3613
DM088	326968	7992817	0	56.5685	1.13226	0.971897	0.235406	0	0	0	1	0	48.7417	-2.06734	1.91919	0.555776	0	0	0	0	0	23.7417
DM088	326988	7992817	0	44.7214	4.28915	-0.448074	0.893997	0	0	0	1	0	30.243	1.08955	0.499219	1.21437	0	0	0	0	0	5.24305
DM088	327008	7992817	0	40	5.71059	-0.448074	0.893997	0	0	0	1	0	10.2431	2.51099	0.499219	1.21437	0	0	0	0	0	-14.7569
DM088	327028	7992817	0	44.7214	2.14759	-0.448074	0.893997	0	0	0	0	0	0	-1.05202	0.499219	1.21437	0	0	0	-1	0	-25
DM088	327048	7992817	0	56.5685	3.97569e-16	0.984382	-0.176046	0	0	0	0.25	0	8.33525	-3.1996	1.93167	0.144324	0	0	0	-0.75	0	-16.6647
DM088	327068	7992817	0	72.111	1.13226	0.971897	0.235406	0	0	0	1	0	17.0858	-2.06734	1.91919	0.555776	0	0	0	0	0	-7.91422
DM088	326948	7992797	0	84.8528	1.60105	-0.0384694	-0.99926	0	0	0	1	0	55.7123	-1.59855	0.908823	-0.67889	0	0	0	0	0	30.7123
DM088	326968	7992797	0	72.111	1.51893	0.367319	-0.930095	0	0	0	1	0	38.4195	-1.68067	1.31461	-0.609725	0	0	0	0	0	13.4195
DM088	326988	7992797	0	63.2456	3.64697	0.711642	0.702543	0	0	0	1	0	25.1171	0.447369	1.65893	1.02291	0	0	0	0	0	0.117113
DM088	327008	7992797	0	60	4.7666	-0.0363583	0.999339	0	0	0	1	0	10.2431	1.567	0.910934	1.31971	0	0	0	0	0	-14.7569
DM088	327028	7992797	0	63.2456	3.07752	-0.556891	-0.830586	0	0	0	0.5	0	0	-0.122084	0.390402	-0.510216	0	0	0	-0.5	0	-25
DM088	327048	7992797	0	72.111	2.53049	-0.272625	0.96212	0	0	0	1	0	9.75695	-0.669108	0.674667	1.28249	0	0	0	0	0	-15.2431
DM088	327068	7992797	0	84.8528	1.82533	-0.999643	0.0267179	0	0	0	1	0	20	-1.37427	-0.0523505	0.347088	0	0	0	0	0	-5
DM088	326950	7992933	0	84.8528	1.4321	-0.59846	-0.801153	0	0	0	1	0	100.211	-0.168953	0.277638	-1.28329	0	0	0	0	0	70.2107
DM088	326970	7992933	0	72.111	3.54048	0.367319	-0.930095	0	0	0	1	0	82.6811	1.93943	1.24342	-1.41223	0	0	0	0	0	52.6811
DM088	326990	7992933	0	63.2456	3.1996	0.710866	-0.703327	0	0	0	1	0	66.5844	1.59855	1.58696	-1.18546	0	0	0	0	0	36.5844
DM088	327010	7992933	0	60	3.1996	-0.876098	0.482133	0	0	0	1	0	52.791	1.59855	0	0	0	0	0	0	0	22.791
DM088	327030	7992933	0	63.2456	3.1996	-0.876098	0.482133	0	0	0	1	0	38.7551	1.59855	0	0	0	0	0	0	0	8.75511
DM088	327050	7992933	0	72.111	3.1996	-0.876098	0.482133	0	0	0	1	0	26.8911	1.59855	0	0	0	0	0	0	0	-3.10885
DM088	327070	7992933	0	84.8528	2.58054	-0.223962	0.974598	0	0	0	1	0	22.9142	0.979491	0.652136	0.492464	0	0	0	0	0	-7.08578
DM088	326950	7992913	0	72.111	1.13226	-0.0499844	0.99875	0	0	0	1	0	93.3817	-0.468789	0.826113	0.516617	0	0	0	0	0	63.3817
DM088	326970	7992913	0	56.5685	2.08713	0.962371	0.271737	0	0	0	1	0	74.2385	0.486083	1.83847	-0.210396	0	0	0	0	0	44.2385
DM088	326990	7992913	0	44.7214	2.02487	0.367319	-0.930095	0	0	0	1	0	55.7123	0.423819	1.24342	-1.41223	0	0	0	0	0	25.7123
DM088	327010	7992913	0	40	1.51893	-0.996088	0.0883687	0	0	0	1	0	38.7551	-0.082121	-0.11999	-0.393765	0	0	0	0	0	8.75511
DM088	327030	7992913	0	44.7214	1.13226	-0.0499844	0.99875	0	0	0	1	0	26.0583	-0.468789	0.826113	0.516617	0	0	0	0	0	-3.94166
DM088	327050	7992913	0	56.5685	1.13226	-0.770238	0.637757	0	0	0	1	0	12.283	-0.468789	0.10586	0.155624	0	0	0	0	0	-17.717
DM088	327070	7992913	0	72.111	1.13226	0.915274	-0.402831	0	0	0	1	0	2.91422	-0.468789	1.79137	-0.884965	0	0	0	0	0	-27.0858
DM088	326950	7992893	0	63.2456	2.02487	0.525322	0.850904	0	0	0	1	0	90.5659	0.423819	1.40142	0.36877	0	0	0	0	0	60.5659
DM088	326970	7992893	0	44.7214	1.51893	0.666916	0.745133	0	0	0	1	0	70.6575	-0.082121	1.54301	0.263	0	0	0	0	0	40.6575
DM088	326990	7992893	0	28.2843	0.71616	0.984382	-0.176046	0	0	0	1	0	50.8209	-0.884889	1.86048	-0.658179	0	0	0	0	0	20.8209
DM088	327010	7992893	0	20	0.506415	-0.996088	0.0883687	0	0	0	1	0	31.1843	-1.09463	-0.11999	-0.393765	0	0	0	0	0	1.18427
DM088	327030	7992893	0	28.2843	0.71616	1	0	0	0	0	1	0	12.283	-0.884889	1.8761	-0.482133	0	0	0	0	0	-17.717
DM088	327050	7992893	0	44.7214	1.60105	0.138043	0.990426	0	0	0	1	0	1.49253	0	1.01414	0.508293	0	0	0	0	0	-28.5075
DM088	327070	7992893	0	63.2456	1.4321	1	0	0	0	0	0	0	0	-0.168953	1.8761	-0.482133	0	0	0	-1	0	-30
DM088	326950	7992873	0	60	2.02487	0.525322	0.850904	0	0	0	1	0	82.3361	0.423819	1.40142	0.36877	0	0	0	0	0	52.3361
DM088	326970	7992873	0	40	1.13226	-0.645945	0.763384	0	0	0	1	0	65.3613	-0.468789	0.230153	0.28125	0	0	0	0	0	35.3613
DM088	326990	7992873	0	20	0.71616	-0.448074	0.893997	0	0	0	1	0	48.7417	-0.884889	0.428024	0.411863	0	0	0	0	0	18.7417
DM088	327010	7992873	1	0	1.60105	-0.876098	0.482133	0	0	0	1	0	30.243	0	0	0	0	0	0	0	0	0.24305
DM088	327030	7992873	0	20	2.53049	0.933958	-0.357382	0	0	0	1	0	10.2431	0.929444	1.81006	-0.839515	0	0	0	0	0	-19.7569
DM088	327050	7992873	0	40	2.95035	-0.857374	0.514694	0	0	0	0.25	0	0	1.3493	0.0187236	0.0325602	0	0	0	-0.75	0	-30
DM088	327070	7992873	0	60	2.86241	-0.59846	-0.801153	0	0	0	0.25	0	8.33525	1.26136	0.277638	-1.28329	0	0	0	-0.75	0	-21.6647
DM088	326950	7992853	0	63.2456	1.51893	0.525322	0.850904	0	0	0	1	0	74.2385	-0.082121	1.40142	0.36877	0	0	0	0	0	44.2385
DM088	326970	7992853	0	44.7214	1.4321	-0.283691	0.958916	0	0	0	1	0	55.7123	-0.168953	0.592407	0.476782	0	0	0	0	0	25.7123
DM088	326990	7992853	0	28.2843	2.26364	-0.770238	0.637757	0	0	0	1	0	38.4195	0.662587	0.10586	0.155624	0	0	0	0	0	8.41949
DM088	327010	7992853	0	20	3.1996	-0.947293	-0.32037	0	0	0	1	0	25.1171	1.59855	-0.0711947	-0.802503	0	0	0	0	0	-4.88289
DM088	327030	7992853	0	28.2843	3.64697	0.576841	-0.816856	0	0	0	1	0	10.2431	2.04592	1.45294	-1.29899	0	0	0	0	0	-19.7569
DM088	327050	7992853	0	44.7214	3.94906	0.432425	-0.90167	0	0	0	0	0	0	2.34801	1.30852	-1.3838	0	0	0	-1	0	-30
DM088	327070	7992853	0	63.2456	3.23927	-0.551839	-0.83395	0	0	0	1	0	9.75695	1.63822	0.324258	-1.31608	0	0	0	0	0	-20.2431
DM088	326950	7992833	0	72.111	0.506415	0.525322	0.850904	0	0	0	1	0	70.6575	-1.09463	1.40142	0.36877	0	0	0	0	0	40.6575
DM088	326970	7992833	0	56.5685	1.13226	-0.645945	0.763384	0	0	0	1	0	50.8209	-0.468789	0.230153	0.28125	0	0	0	0	0	20.8209
DM088	326990	7992833	0	44.7214	3.64697	-0.988733	-0.14969	0	0	0	1	0	31.1843	2.04592	-0.112635	-0.631823	0	0	0	0	0	1.18427
DM088	327010	7992833	0	40	5.05115	-0.737975	-0.674828	0	0	0	1	0	12.283	3.4501	0.138123	-1.15696	0	0	0	0	0	-17.717
DM088	327030	7992833	0	44.7214	2.53049	-0.996088	0.0883687	0	0	0	1	0	1.49253	0.929444	-0.11999	-0.393765	0	0	0	0	0	-28.5075
DM088	327050	7992833	0	56.5685	2.14759	-0.59846	-0.801153	0	0	0	0	0	0	0.546537	0.277638	-1.28329	0	0	0	-1	0	-30
DM088	327070	7992833	0	72.111	2.08713	-0.888352	-0.459163	0	0.25	0	0.75	0	1.4217	0.486083	-0.0122543	-0.941296	0	0.25	0	-0.25	0	-28.5783
DM088	326950	7992813	0	84.8528	1.60105	0.710866	-0.703327	0	0	0	1	0	65.3613	0	1.58696	-1.18546	0	0	0	0	0	35.3613
DM088	326970	7992813	0	72.111	1.13226	0.971897	0.235406	0	0	0	1	0	48.7417	-0.468789	1.84799	-0.246728	0	0	0	0	0	18.7417
DM088	326990	7992813	0	63.2456	4.28915	-0.448074	0.893997	0	0	0	1	0	30.243	2.6881	0.428024	0.411863	0	0	0	0	0	0.24305
DM088	327010	7992813	0	60	5.71059	-0.448074	0.893997	0	0	0	1	0	10.2431	4.10954	0.428024	0.411863	0	0	0	0	0	-19.7569
DM088	327030	7992813	0	63.2456	2.14759	-0.448074	0.893997	0	0	0	0	0	0	0.546537	0.428024	0.411863	0	0	0	-1	0	-30
DM088	327050	7992813	0	72.111	3.97569e-16	0.984382	-0.176046	0	0	0	0.25	0	8.33525	-1.60105	1.86048	-0.658179	0	0	0	-0.75	0	-21.6647
DM088	327070	7992813	0	84.8528	1.13226	0.971897	0.235406	0	0	0	1	0	17.0858	-0.468789	1.84799	-0.246728	0	0	0	0	0	-12.9142
DM090	326923	7992919	0	84.8528	2.86241	-0.448074	0.893997	0	0	0	1	0	112.825	0.598769	0.322164	0.25624	0	0	0	0	0	74.8246
DM090	326943	7992919	0	72.111	1.13226	-0.0499844	0.99875	0	0	0	1	0	93.3817	-1.13138	0.720253	0.360993	0	0	0	0	0	55.3817
DM090	326963	7992919	0	63.2456	2.08713	0.962371	0.271737	0	0	0	1	0	74.2385	-0.176504	1.73261	-0.36602	0	0	0	0	0	36.2385
DM090	326983	7992919	0	60	2.02487	0.367319	-0.930095	0	0	0	1	0	55.7123	-0.238768	1.13756	-1.56785	0	0	0	0	0	17.7123
DM090	327003	7992919	0	63.2456	1.51893	-0.996088	0.0883687	0	0	0	1	0	38.7551	-0.744708	-0.22585	-0.549388	0	0	0	0	0	0.755108
DM090	327023	7992919	0	72.111	1.13226	-0.0499844	0.99875	0	0	0	1	0	26.0583	-1.13138	0.720253	0.360993	0	0	0	0	0	-11.9417
DM090	327043	7992919	0	84.8528	1.13226	-0.770238	0.637757	0	0	0	1	0	12.283	-1.13138	0	0	0	0	0	0	0	-25.717
DM090	326923	7992899	0	72.111	2.72514	-0.676379	-0.736554	0	0	0	1	0	109.028	0.461505	0.0938586	-1.37431	0	0	0	0	0	71.0281
DM090	326943	7992899	0	56.5685	2.02487	0.525322	0.850904	0	0	0	1	0	90.5659	-0.238768	1.29556	0.213146	0	0	0	0	0	52.5659
DM090	326963	7992899	0	44.7214	1.51893	0.666916	0.745133	0	0	0	1	0	70.6575	-0.744708	1.43715	0.107376	0	0	0	0	0	32.6575
DM090	326983	7992899	0	40	0.71616	0.984382	-0.176046	0	0	0	1	0	50.8209	-1.54748	1.75462	-0.813803	0	0	0	0	0	12.8209
DM090	327003	7992899	0	44.7214	0.506415	-0.996088	0.0883687	0	0	0	1	0	31.1843	-1.75722	-0.22585	-0.549388	0	0	0	0	0	-6.81573
DM090	327023	7992899	0	56.5685	0.71616	1	0	0	0	0	1	0	12.283	-1.54748	1.77024	-0.637757	0	0	0	0	0	-25.717
DM090	327043	7992899	0	72.111	1.60105	0.138043	0.990426	0	0	0	1	0	1.49253	-0.662587	0.908281	0.352669	0	0	0	0	0	-36.5075
DM090	326923	7992879	0	63.2456	2.08713	-0.793646	0.608379	0	0	0	1	0	100.211	-0.176504	-0.0234088	-0.0293778	0	0	0	0	0	62.2107
DM090	326943	7992879	0	44.7214	2.02487	0.525322	0.850904	0	0	0	1	0	82.3361	-0.238768	1.29556	0.213146	0	0	0	0	0	44.3361
DM090	326963	7992879	0	28.2843	1.13226	-0.645945	0.763384	0	0	0	1	0	65.3613	-1.13138	0.124292	0.125627	0	0	0	0	0	27.3613
DM090	326983	7992879	0	20	0.71616	-0.448074	0.893997	0	0	0	1	0	48.7417	-1.54748	0.322164	0.25624	0	0	0	0	0	10.7417
DM090	327003	7992879	0	28.2843	1.60105	-0.876098	0.482133	0	0	0	1	0	30.243	-0.662587	-0.10586	-0.155624	0	0	0	0	0	-7.75695
DM090	327023	7992879	0	44.7214	2.53049	0.933958	-0.357382	0	0	0	1	0	10.2431	0.266857	1.7042	-0.995139	0	0	0	0	0	-27.7569
DM090	327043	7992879	0	63.2456	2.95035	-0.857374	0.514694	0	0	0	0.25	0	0	0.68671	-0.0871367	-0.123064	0	0	0	-0.75	0	-38
DM090	326923	7992859	0	60	1.13226	-0.770238	0.637757	0	0	0	1	0	93.3817	-1.13138	0	0	0	0	0	0	0	55.3817
DM090	326943	7992859	0	40	1.51893	0.525322	0.850904	0	0	0	1	0	74.2385	-0.744708	1.29556	0.213146	0	0	0	0	0	36.2385
DM090	326963	7992859	0	20	1.4321	-0.283691	0.958916	0	0	0	1	0	55.7123	-0.83154	0.486546	0.321159	0	0	0	0	0	17.7123
DM090	326983	7992859	1	0	2.26364	-0.770238	0.637757	0	0	0	1	0	38.4195	0	0	0	0	0	0	0	0	0.419491
DM090	327003	7992859	0	20	3.1996	-0.947293	-0.32037	0	0	0	1	0	25.1171	0.935965	-0.177055	-0.958127	0	0	0	0	0	-12.8829
DM090	327023	7992859	0	40	3.64697	0.576841	-0.816856	0	0	0	1	0	10.2431	1.38333	1.34708	-1.45461	0	0	0	0	0	-27.7569
DM090	327043	7992859	0	60	3.94906	0.432425	-0.90167	0	0	0	0	0	0	1.68543	1.20266	-1.53943	0	0	0	-1	0	-38
DM090	326923	7992839	0	63.2456	0.506415	-0.996088	0.0883687	0	0	0	1	0	90.5659	-1.75722	-0.22585	-0.549388	0	0	0	0	0	52.5659
DM090	326943	7992839	0	44.7214	0.506415	0.525322	0.850904	0	0	0	1	0	70.6575	-1.75722	1.29556	0.213146	0	0	0	0	0	32.6575
DM090	326963	7992839	0	28.2843	1.13226	-0.645945	0.763384	0	0	0	1	0	50.8209	-1.13138	0.124292	0.125627	0	0	0	0	0	12.8209
DM090	326983	7992839	0	20	3.64697	-0.988733	-0.14969	0	0	0	1	0	31.1843	1.38333	-0.218495	-0.787447	0	0	0	0	0	-6.81573
DM090	327003	7992839	0	28.2843	5.05115	-0.737975	-0.674828	0	0	0	1	0	12.283	2.78752	0.0322626	-1.31259	0	0	0	0	0	-25.717
DM090	327023	7992839	0	44.7214	2.53049	-0.996088	0.0883687	0	0	0	1	0	1.49253	0.266857	-0.22585	-0.549388	0	0	0	0	0	-36.5075
DM090	327043	7992839	0	63.2456	2.14759	-0.59846	-0.801153	0	0	0	0	0	0	-0.116051	0.171777	-1.43891	0	0	0	-1	0	-38
DM090	326923	7992819	0	72.111	2.53049	0.933958	-0.357382	0	0	0	1	0	82.3361	0.266857	1.7042	-0.995139	0	0	0	0	0	44.3361
DM090	326943	7992819	0	56.5685	1.60105	0.710866	-0.703327	0	0	0	1	0	65.3613	-0.662587	1.4811	-1.34108	0	0	0	0	0	27.3613
DM090	326963	7992819	0	44.7214	1.13226	0.971897	0.235406	0	0	0	1	0	48.7417	-1.13138	1.74213	-0.402351	0	0	0	0	0	10.7417
DM090	326983	7992819	0	40	4.28915	-0.448074	0.893997	0	0	0	1	0	30.243	2.02552	0.322164	0.25624	0	0	0	0	0	-7.75695
DM090	327003	7992819	0	44.7214	5.71059	-0.448074	0.893997	0	0	0	1	0	10.2431	3.44696	0.322164	0.25624	0	0	0	0	0	-27.7569
DM090	327023	7992819	0	56.5685	2.14759	-0.448074	0.893997	0	0	0	0	0	0	-0.116051	0.322164	0.25624	0	0	0	-1	0	-38
DM090	327043	7992819	0	72.111	3.97569e-16	0.984382	-0.176046	0	0	0	0.25	0	8.33525	-2.26364	1.75462	-0.813803	0	0	0	-0.75	0	-29.6647
DM090	326923	7992799	0	84.8528	1.01275	0.367319	-0.930095	0	0	0	1	0	74.2385	-1.25089	1.13756	-1.56785	0	0	0	0	0	36.2385
DM090	326943	7992799	0	72.111	1.60105	-0.0384694	-0.99926	0	0	0	1	0	55.7123	-0.662587	0.731768	-1.63702	0	0	0	0	0	17.7123
DM090	326963	7992799	0	63.2456	1.51893	0.367319	-0.930095	0	0	0	1	0	38.4195	-0.744708	1.13756	-1.56785	0	0	0	0	0	0.419491
DM090	326983	7992799	0	60	3.64697	0.711642	0.702543	0	0	0	1	0	25.1171	1.38333	1.48188	0.0647854	0	0	0	0	0	-12.8829
DM090	327003	7992799	0	63.2456	4.7666	-0.0363583	0.999339	0	0	0	1	0	10.2431	2.50297	0.733879	0.361582	0	0	0	0	0	-27.7569
DM090	327023	7992799	0	72.111	3.07752	-0.556891	-0.830586	0	0	0	0.5	0	0	0.813882	0.213347	-1.46834	0	0	0	-0.5	0	-38
DM090	327043	7992799	0	84.8528	2.53049	-0.272625	0.96212	0	0	0	1	0	9.75695	0.266857	0.497612	0.324363	0	0	0	0	0	-28.2431
DM090	326923	7992919	0	84.8528	2.86241	-0.448074	0.893997	0	0	0	1	0	112.825	0.598769	0.322164	0.25624	0	0	0	0	0	74.8246
DM090	326943	7992919	0	72.111	1.13226	-0.0499844	0.99875	0	0	0	1	0	93.3817	-1.13138	0.720253	0.360993	0	0	0	0	0	55.3817
DM090	326963	7992919	0	63.2456	2.08713	0.962371	0.271737	0	0	0	1	0	74.2385	-0.176504	1.73261	-0.36602	0	0	0	0	0	36.2385
DM090	326983	7992919	0	60	2.02487	0.367319	-0.930095	0	0	0	1	0	55.7123	-0.238768	1.13756	-1.56785	0	0	0	0	0	17.7123
DM090	327003	7992919	0	63.2456	1.51893	-0.996088	0.0883687	0	0	0	1	0	38.7551	-0.744708	-0.22585	-0.549388	0	0	0	0	0	0.755108
DM090	327023	7992919	0	72.111	1.13226	-0.0499844	0.99875	0	0	0	1	0	26.0583	-1.13138	0.720253	0.360993	0	0	0	0	0	-11.9417
DM090	327043	7992919	0	84.8528	1.13226	-0.770238	0.637757	0	0	0	1	0	12.283	-1.13138	0	0	0	0	0	0	0	-25.717
DM090	326923	7992899	0	72.111	2.72514	-0.676379	-0.736554	0	0	0	1	0	109.028	0.461505	0.0938586	-1.37431	0	0	0	0	0	71.0281
DM090	326943	7992899	0	56.5685	2.02487	0.525322	0.850904	0	0	0	1	0	90.5659	-0.238768	1.29556	0.213146	0	0	0	0	0	52.5659
DM090	326963	7992899	0	44.7214	1.51893	0.666916	0.745133	0	0	0	1	0	70.6575	-0.744708	1.43715	0.107376	0	0	0	0	0	32.6575
DM090	326983	7992899	0	40	0.71616	0.984382	-0.176046	0	0	0	1	0	50.8209	-1.54748	1.75462	-0.813803	0	0	0	0	0	12.8209
DM090	327003	7992899	0	44.7214	0.506415	-0.996088	0.0883687	0	0	0	1	0	31.1843	-1.75722	-0.22585	-0.549388	0	0	0	0	0	-6.81573
DM090	327023	7992899	0	56.5685	0.71616	1	0	0	0	0	1	0	12.283	-1.54748	1.77024	-0.637757	0	0	0	0	0	-25.717
DM090	327043	7992899	0	72.111	1.60105	0.138043	0.990426	0	0	0	1	0	1.49253	-0.662587	0.908281	0.352669	0	0	0	0	0	-36.5075
DM090	326923	7992879	0	63.2456	2.08713	-0.793646	0.608379	0	0	0	1	0	100.211	-0.176504	-0.0234088	-0.0293778	0	0	0	0	0	62.2107
DM090	326943	7992879	0	44.7214	2.02487	0.525322	0.850904	0	0	0	1	0	82.3361	-0.238768	1.29556	0.213146	0	0	0	0	0	44.3361
DM090	326963	7992879	0	28.2843	1.13226	-0.645945	0.763384	0	0	0	1	0	65.3613	-1.13138	0.124292	0.125627	0	0	0	0	0	27.3613
DM090	326983	7992879	0	20	0.71616	-0.448074	0.893997	0	0	0	1	0	48.7417	-1.54748	0.322164	0.25624	0	0	0	0	0	10.7417
DM090	327003	7992879	0	28.2843	1.60105	-0.876098	0.482133	0	0	0	1	0	30.243	-0.662587	-0.10586	-0.155624	0	0	0	0	0	-7.75695
DM090	327023	7992879	0	44.7214	2.53049	0.933958	-0.357382	0	0	0	1	0	10.2431	0.266857	1.7042	-0.995139	0	0	0	0	0	-27.7569
DM090	327043	7992879	0	63.2456	2.95035	-0.857374	0.514694	0	0	0	0.25	0	0	0.68671	-0.0871367	-0.123064	0	0	0	-0.75	0	-38
DM090	326923	7992859	0	60	1.13226	-0.770238	0.637757	0	0	0	1	0	93.3817	-1.13138	0	0	0	0	0	0	0	55.3817
DM090	326943	7992859	0	40	1.51893	0.525322	0.850904	0	0	0	1	0	74.2385	-0.744708	1.29556	0.213146	0	0	0	0	0	36.2385
DM090	326963	7992859	0	20	1.4321	-0.283691	0.958916	0	0	0	1	0	55.7123	-0.83154	0.486546	0.321159	0	0	0	0	0	17.7123
DM090	326983	7992859	0	0	2.26364	-0.770238	0.637757	0	0	0	1	0	38.4195	0	0	0	0	0	0	0	0	0.419491
DM090	327003	7992859	0	20	3.1996	-0.947293	-0.32037	0	0	0	1	0	25.1171	0.935965	-0.177055	-0.958127	0	0	0	0	0	-12.8829
DM090	327023	7992859	0	40	3.64697	0.576841	-0.816856	0	0	0	1	0	10.2431	1.38333	1.34708	-1.45461	0	0	0	0	0	-27.7569
DM090	327043	7992859	0	60	3.94906	0.432425	-0.90167	0	0	0	0	0	0	1.68543	1.20266	-1.53943	0	0	0	-1	0	-38
DM090	326923	7992839	0	63.2456	0.506415	-0.996088	0.0883687	0	0	0	1	0	90.5659	-1.75722	-0.22585	-0.549388	0	0	0	0	0	52.5659
DM090	326943	7992839	0	44.7214	0.506415	0.525322	0.850904	0	0	0	1	0	70.6575	-1.75722	1.29556	0.213146	0	0	0	0	0	32.6575
DM090	326963	7992839	0	28.2843	1.13226	-0.645945	0.763384	0	0	0	1	0	50.8209	-1.13138	0.124292	0.125627	0	0	0	0	0	12.8209
DM090	326983	7992839	0	20	3.64697	-0.988733	-0.14969	0	0	0	1	0	31.1843	1.38333	-0.218495	-0.787447	0	0	0	0	0	-6.81573
DM090	327003	7992839	0	28.2843	5.05115	-0.737975	-0.674828	0	0	0	1	0	12.283	2.78752	0.0322626	-1.31259	0	0	0	0	0	-25.717
DM090	327023	7992839	1	44.7214	2.53049	-0.996088	0.0883687	0	0	0	1	0	1.49253	0.266857	-0.22585	-0.549388	0	0	0	0	0	-36.5075
DM090	327043	7992839	0	63.2456	2.14759	-0.59846	-0.801153	0	0	0	0	0	0	-0.116051	0.171777	-1.43891	0	0	0	-1	0	-38
DM090	326923	7992819	0	72.111	2.53049	0.933958	-0.357382	0	0	0	1	0	82.3361	0.266857	1.7042	-0.995139	0	0	0	0	0	44.3361
DM090	326943	7992819	0	56.5685	1.60105	0.710866	-0.703327	0	0	0	1	0	65.3613	-0.662587	1.4811	-1.34108	0	0	0	0	0	27.3613
DM090	326963	7992819	0	44.7214	1.13226	0.971897	0.235406	0	0	0	1	0	48.7417	-1.13138	1.74213	-0.402351	0	0	0	0	0	10.7417
DM090	326983	7992819	0	40	4.28915	-0.448074	0.893997	0	0	0	1	0	30.243	2.02552	0.322164	0.25624	0	0	0	0	0	-7.75695
DM090	327003	7992819	0	44.7214	5.71059	-0.448074	0.893997	0	0	0	1	0	10.2431	3.44696	0.322164	0.25624	0	0	0	0	0	-27.7569
DM090	327023	7992819	0	56.5685	2.14759	-0.448074	0.893997	0	0	0	0	0	0	-0.116051	0.322164	0.25624	0	0	0	-1	0	-38
DM090	327043	7992819	0	72.111	3.97569e-16	0.984382	-0.176046	0	0	0	0.25	0	8.33525	-2.26364	1.75462	-0.813803	0	0	0	-0.75	0	-29.6647
DM090	326923	7992799	0	84.8528	1.01275	0.367319	-0.930095	0	0	0	1	0	74.2385	-1.25089	1.13756	-1.56785	0	0	0	0	0	36.2385
DM090	326943	7992799	0	72.111	1.60105	-0.0384694	-0.99926	0	0	0	1	0	55.7123	-0.662587	0.731768	-1.63702	0	0	0	0	0	17.7123
DM090	326963	7992799	0	63.2456	1.51893	0.367319	-0.930095	0	0	0	1	0	38.4195	-0.744708	1.13756	-1.56785	0	0	0	0	0	0.419491
DM090	326983	7992799	0	60	3.64697	0.711642	0.702543	0	0	0	1	0	25.1171	1.38333	1.48188	0.0647854	0	0	0	0	0	-12.8829
DM090	327003	7992799	0	63.2456	4.7666	-0.0363583	0.999339	0	0	0	1	0	10.2431	2.50297	0.733879	0.361582	0	0	0	0	0	-27.7569
DM090	327023	7992799	0	72.111	3.07752	-0.556891	-0.830586	0	0	0	0.5	0	0	0.813882	0.213347	-1.46834	0	0	0	-0.5	0	-38
DM090	327043	7992799	0	84.8528	2.53049	-0.272625	0.96212	0	0	0	1	0	9.75695	0.266857	0.497612	0.324363	0	0	0	0	0	-28.2431
DM090	326954	7992896	0	84.8528	1.51893	0.666916	0.745133	0	0	0	1	0	70.6575	-1.01157	1.663	0.656765	0	0	0	0	0	69.6575
DM090	326974	7992896	0	72.111	0.71616	0.984382	-0.176046	0	0	0	1	0	50.8209	-1.81433	1.98047	-0.264415	0	0	0	0	0	49.8209
DM090	326994	7992896	0	63.2456	0.506415	-0.996088	0.0883687	0	0	0	1	0	31.1843	-2.02408	0	0	0	0	0	0	0	30.1843
DM090	327014	7992896	0	60	0.71616	1	0	0	0	0	1	0	12.283	-1.81433	1.99609	-0.0883687	0	0	0	0	0	11.283
DM090	327034	7992896	0	63.2456	1.60105	0.138043	0.990426	0	0	0	1	0	1.49253	-0.929444	1.13413	0.902057	0	0	0	0	0	0.492527
DM090	327054	7992896	0	72.111	1.4321	1	0	0	0	0	0	0	0	-1.0984	1.99609	-0.0883687	0	0	0	-1	0	-1
DM090	327074	7992896	0	84.8528	1.51893	0.666916	0.745133	0	0	0	1	0	9.75695	-1.01157	1.663	0.656765	0	0	0	0	0	8.75695
DM090	326954	7992876	0	72.111	1.13226	-0.645945	0.763384	0	0	0	1	0	65.3613	-1.39823	0.350143	0.675015	0	0	0	0	0	64.3613
DM090	326974	7992876	0	56.5685	0.71616	-0.448074	0.893997	0	0	0	1	0	48.7417	-1.81433	0.548014	0.805628	0	0	0	0	0	47.7417
DM090	326994	7992876	0	44.7214	1.60105	-0.876098	0.482133	0	0	0	1	0	30.243	-0.929444	0.11999	0.393765	0	0	0	0	0	29.243
DM090	327014	7992876	0	40	2.53049	0.933958	-0.357382	0	0	0	1	0	10.2431	0	1.93005	-0.44575	0	0	0	0	0	9.24305
DM090	327034	7992876	0	44.7214	2.95035	-0.857374	0.514694	0	0	0	0.25	0	0	0.419853	0.138714	0.426325	0	0	0	-0.75	0	-1
DM090	327054	7992876	0	56.5685	2.86241	-0.59846	-0.801153	0	0	0	0.25	0	8.33525	0.331912	0.397628	-0.889521	0	0	0	-0.75	0	7.33525
DM090	327074	7992876	0	72.111	2.58054	0.998093	0.0617238	0	0	0	1	0	10.1722	0.0500467	1.99418	-0.0266449	0	0	0	0	0	9.17222
DM090	326954	7992856	0	63.2456	1.4321	-0.283691	0.958916	0	0	0	1	0	55.7123	-1.0984	0.712397	0.870547	0	0	0	0	0	54.7123
DM090	326974	7992856	0	44.7214	2.26364	-0.770238	0.637757	0	0	0	1	0	38.4195	-0.266857	0.22585	0.549388	0	0	0	0	0	37.4195
DM090	326994	7992856	0	28.2843	3.1996	-0.947293	-0.32037	0	0	0	1	0	25.1171	0.669108	0.0487953	-0.408739	0	0	0	0	0	24.1171
DM090	327014	7992856	1	20	3.64697	0.576841	-0.816856	0	0	0	1	0	10.2431	1.11648	1.57293	-0.905225	0	0	0	0	0	9.24305
DM090	327034	7992856	0	28.2843	3.94906	0.432425	-0.90167	0	0	0	0	0	0	1.41857	1.42851	-0.990039	0	0	0	-1	0	-1
DM090	327054	7992856	0	44.7214	3.23927	-0.551839	-0.83395	0	0	0	1	0	9.75695	0.708772	0.444248	-0.922319	0	0	0	0	0	8.75695
DM090	327074	7992856	0	63.2456	3.54048	0.367319	-0.930095	0	0	0	1	0	18.5783	1.00999	1.36341	-1.01846	0	0	0	0	0	17.5783
DM090	326954	7992836	0	60	1.13226	-0.645945	0.763384	0	0	0	1	0	50.8209	-1.39823	0.350143	0.675015	0	0	0	0	0	49.8209
DM090	326974	7992836	0	40	3.64697	-0.988733	-0.14969	0	0	0	1	0	31.1843	1.11648	0.00735486	-0.238059	0	0	0	0	0	30.1843
DM090	326994	7992836	0	20	5.05115	-0.737975	-0.674828	0	0	0	1	0	12.283	2.52066	0.258113	-0.763197	0	0	0	0	0	11.283
DM090	327014	7992836	0	0	2.53049	-0.996088	0.0883687	0	0	0	1	0	1.49253	0	0	0	0	0	0	0	0	0.492527
DM090	327034	7992836	0	20	2.14759	-0.59846	-0.801153	0	0	0	0	0	0	-0.382908	0.397628	-0.889521	0	0	0	-1	0	-1
DM090	327054	7992836	0	40	2.08713	-0.888352	-0.459163	0	0.25	0	0.75	0	1.4217	-0.443361	0.107736	-0.547532	0	0.25	0	-0.25	0	0.421697
DM090	327074	7992836	0	60	3.07752	-0.401976	0.91565	0	0	0	1	0	2.91422	0.547025	0.594112	0.827282	0	0	0	0	0	1.91422
DM090	326954	7992816	0	63.2456	1.13226	0.971897	0.235406	0	0	0	1	0	48.7417	-1.39823	1.96799	0.147037	0	0	0	0	0	47.7417
DM090	326974	7992816	0	44.7214	4.28915	-0.448074	0.893997	0	0	0	1	0	30.243	1.75866	0.548014	0.805628	0	0	0	0	0	29.243
DM090	326994	7992816	0	28.2843	5.71059	-0.448074	0.893997	0	0	0	1	0	10.2431	3.1801	0.548014	0.805628	0	0	0	0	0	9.24305
DM090	327014	7992816	0	20	2.14759	-0.448074	0.893997	0	0	0	0	0	0	-0.382908	0.548014	0.805628	0	0	0	-1	0	-1
DM090	327034	7992816	0	28.2843	3.97569e-16	0.984382	-0.176046	0	0	0	0.25	0	8.33525	-2.53049	1.98047	-0.264415	0	0	0	-0.75	0	7.33525
DM090	327054	7992816	0	44.7214	1.13226	0.971897	0.235406	0	0	0	1	0	17.0858	-1.39823	1.96799	0.147037	0	0	0	0	0	16.0858
DM090	327074	7992816	0	63.2456	2.02487	0.367319	-0.930095	0	0	0	1	0	8.75052	-0.505625	1.36341	-1.01846	0	0	0	0	0	7.75052
DM090	326954	7992796	0	72.111	1.51893	0.367319	-0.930095	0	0	0	1	0	38.4195	-1.01157	1.36341	-1.01846	0	0	0	0	0	37.4195
DM090	326974	7992796	0	56.5685	3.64697	0.711642	0.702543	0	0	0	1	0	25.1171	1.11648	1.70773	0.614174	0	0	0	0	0	24.1171
DM090	326994	7992796	0	44.7214	4.7666	-0.0363583	0.999339	0	0	0	1	0	10.2431	2.23611	0.95973	0.91097	0	0	0	0	0	9.24305
DM090	327014	7992796	0	40	3.07752	-0.556891	-0.830586	0	0	0	0.5	0	0	0.547025	0.439197	-0.918954	0	0	0	-0.5	0	-1
DM090	327034	7992796	0	44.7214	2.53049	-0.272625	0.96212	0	0	0	1	0	9.75695	0	0.723463	0.873752	0	0	0	0	0	8.75695
DM090	327054	7992796	0	56.5685	1.82533	-0.999643	0.0267179	0	0	0	1	0	20	-0.705159	-0.00355518	-0.0616508	0	0	0	0	0	19
DM090	327074	7992796	0	72.111	1.13226	-0.645945	0.763384	0	0	0	1	0	10.2431	-1.39823	0.350143	0.675015	0	0	0	0	0	9.24305
DM090	326954	7992776	0	84.8528	1.13226	-0.870483	-0.492199	0	0	0	1	0	31.1843	-1.39823	0.125605	-0.580568	0	0	0	0	0	30.1843
DM090	326974	7992776	0	72.111	1.4321	-0.448074	0.893997	0	0	0	1	0	12.283	-1.0984	0.548014	0.805628	0	0	0	0	0	11.283
DM090	326994	7992776	0	63.2456	3.57633	0.675454	-0.737402	0	0	0	1	0	1.49253	1.04584	1.67154	-0.825771	0	0	0	0	0	0.492527
DM090	327014	7992776	0	60	4.52023	0.915274	-0.402831	0	0	0	0	0	0	1.98973	1.91136	-0.4912	0	0	0	-1	0	-1
DM090	327034	7992776	0	63.2456	4.07606	-0.899206	0.437525	0	0	0	1	0	9.75695	1.54557	0.0968818	0.349157	0	0	0	0	0	8.75695
DM090	327054	7992776	0	72.111	2.95035	0.100752	0.994912	0	0	0	1	0	11.6647	0.419853	1.09684	0.906543	0	0	0	0	0	10.6647
DM090	327074	7992776	0	84.8528	1.82533	0.309206	-0.950995	0	0	0	1	0	1.49253	-0.705159	1.30529	-1.03936	0	0	0	0	0	0.492527
DM090	326966	7992925	0	84.8528	2.08713	0.962371	0.271737	0	0	0	1	0	74.2385	-1.55984	0.38553	1.08859	0	0	0	0	0	64.2385
DM090	326986	7992925	0	72.111	2.02487	0.367319	-0.930095	0	0	0	1	0	55.7123	-1.6221	-0.209522	-0.113239	0	0	0	0	0	45.7123
DM090	327006	7992925	0	63.2456	1.51893	-0.996088	0.0883687	0	0	0	1	0	38.7551	-2.12804	-1.57293	0.905225	0	0	0	0	0	28.7551
DM090	327026	7992925	0	60	1.13226	-0.0499844	0.99875	0	0	0	1	0	26.0583	-2.51471	-0.626826	1.81561	0	0	0	0	0	16.0583
DM090	327046	7992925	0	63.2456	1.13226	-0.770238	0.637757	0	0	0	1	0	12.283	-2.51471	-1.34708	1.45461	0	0	0	0	0	2.28297
DM090	327066	7992925	0	72.111	1.13226	0.915274	-0.402831	0	0	0	1	0	2.91422	-2.51471	0.338433	0.414025	0	0	0	0	0	-7.08578
DM090	327086	7992925	0	84.8528	2.02487	0.666916	0.745133	0	0	0	1	0	11.8384	-1.6221	0.0900743	1.56199	0	0	0	0	0	1.83836
DM090	326966	7992905	0	72.111	1.51893	0.666916	0.745133	0	0	0	1	0	70.6575	-2.12804	0.0900743	1.56199	0	0	0	0	0	60.6575
DM090	326986	7992905	0	56.5685	0.71616	0.984382	-0.176046	0	0	0	1	0	50.8209	-2.93081	0.407541	0.64081	0	0	0	0	0	40.8209
DM090	327006	7992905	0	44.7214	0.506415	-0.996088	0.0883687	0	0	0	1	0	31.1843	-3.14056	-1.57293	0.905225	0	0	0	0	0	21.1843
DM090	327026	7992905	0	40	0.71616	1	0	0	0	0	1	0	12.283	-2.93081	0.423159	0.816856	0	0	0	0	0	2.28297
DM090	327046	7992905	0	44.7214	1.60105	0.138043	0.990426	0	0	0	1	0	1.49253	-2.04592	-0.438798	1.80728	0	0	0	0	0	-8.50747
DM090	327066	7992905	0	56.5685	1.4321	1	0	0	0	0	0	0	0	-2.21487	0.423159	0.816856	0	0	0	-1	0	-10
DM090	327086	7992905	0	72.111	1.51893	0.666916	0.745133	0	0	0	1	0	9.75695	-2.12804	0.0900743	1.56199	0	0	0	0	0	-0.243051
DM090	326966	7992885	0	63.2456	1.13226	-0.645945	0.763384	0	0	0	1	0	65.3613	-2.51471	-1.22279	1.58024	0	0	0	0	0	55.3613
DM090	326986	7992885	0	44.7214	0.71616	-0.448074	0.893997	0	0	0	1	0	48.7417	-2.93081	-1.02491	1.71085	0	0	0	0	0	38.7417
DM090	327006	7992885	0	28.2843	1.60105	-0.876098	0.482133	0	0	0	1	0	30.243	-2.04592	-1.45294	1.29899	0	0	0	0	0	20.243
DM090	327026	7992885	0	20	2.53049	0.933958	-0.357382	0	0	0	1	0	10.2431	-1.11648	0.357117	0.459475	0	0	0	0	0	0.243051
DM090	327046	7992885	0	28.2843	2.95035	-0.857374	0.514694	0	0	0	0.25	0	0	-0.696624	-1.43422	1.33155	0	0	0	-0.75	0	-10
DM090	327066	7992885	0	44.7214	2.86241	-0.59846	-0.801153	0	0	0	0.25	0	8.33525	-0.784565	-1.1753	0.0157036	0	0	0	-0.75	0	-1.66475
DM090	327086	7992885	0	63.2456	2.58054	0.998093	0.0617238	0	0	0	1	0	10.1722	-1.06643	0.421252	0.87858	0	0	0	0	0	0.17222
DM090	326966	7992865	0	60	1.4321	-0.283691	0.958916	0	0	0	1	0	55.7123	-2.21487	-0.860532	1.77577	0	0	0	0	0	45.7123
DM090	326986	7992865	0	40	2.26364	-0.770238	0.637757	0	0	0	1	0	38.4195	-1.38333	-1.34708	1.45461	0	0	0	0	0	28.4195
DM090	327006	7992865	0	20	3.1996	-0.947293	-0.32037	0	0	0	1	0	25.1171	-0.447369	-1.52413	0.496486	0	0	0	0	0	15.1171
DM090	327026	7992865	1	0	3.64697	0.576841	-0.816856	0	0	0	1	0	10.2431	0	0	0	0	0	0	0	0	0.243051
DM090	327046	7992865	0	20	3.94906	0.432425	-0.90167	0	0	0	0	0	0	0.302093	-0.144417	-0.0848138	0	0	0	-1	0	-10
DM090	327066	7992865	0	40	3.23927	-0.551839	-0.83395	0	0	0	1	0	9.75695	-0.407705	-1.12868	-0.0170943	0	0	0	0	0	-0.243051
DM090	327086	7992865	0	60	3.54048	0.367319	-0.930095	0	0	0	1	0	18.5783	-0.106488	-0.209522	-0.113239	0	0	0	0	0	8.5783
DM090	326966	7992845	0	63.2456	1.13226	-0.645945	0.763384	0	0	0	1	0	50.8209	-2.51471	-1.22279	1.58024	0	0	0	0	0	40.8209
DM090	326986	7992845	0	44.7214	3.64697	-0.988733	-0.14969	0	0	0	1	0	31.1843	0	-1.56557	0.667166	0	0	0	0	0	21.1843
DM090	327006	7992845	0	28.2843	5.05115	-0.737975	-0.674828	0	0	0	1	0	12.283	1.40418	-1.31482	0.142028	0	0	0	0	0	2.28297
DM090	327026	7992845	0	20	2.53049	-0.996088	0.0883687	0	0	0	1	0	1.49253	-1.11648	-1.57293	0.905225	0	0	0	0	0	-8.50747
DM090	327046	7992845	0	28.2843	2.14759	-0.59846	-0.801153	0	0	0	0	0	0	-1.49939	-1.1753	0.0157036	0	0	0	-1	0	-10
DM090	327066	7992845	0	44.7214	2.08713	-0.888352	-0.459163	0	0.25	0	0.75	0	1.4217	-1.55984	-1.46519	0.357693	0	0.25	0	-0.25	0	-8.5783
DM090	327086	7992845	0	63.2456	3.07752	-0.401976	0.91565	0	0	0	1	0	2.91422	-0.569453	-0.978817	1.73251	0	0	0	0	0	-7.08578
DM090	326966	7992825	0	72.111	1.13226	0.971897	0.235406	0	0	0	1	0	48.7417	-2.51471	0.395056	1.05226	0	0	0	0	0	38.7417
DM090	326986	7992825	0	56.5685	4.28915	-0.448074	0.893997	0	0	0	1	0	30.243	0.642183	-1.02491	1.71085	0	0	0	0	0	20.243
DM090	327006	7992825	0	44.7214	5.71059	-0.448074	0.893997	0	0	0	1	0	10.2431	2.06362	-1.02491	1.71085	0	0	0	0	0	0.243051
DM090	327026	7992825	0	40	2.14759	-0.448074	0.893997	0	0	0	0	0	0	-1.49939	-1.02491	1.71085	0	0	0	-1	0	-10
[truncated: 4,469 more rows]
